# Supplementary material for: Long non-coding RNA SNHG10 upregulates BIN1 to suppress the tumorigenesis and epithelial–mesenchymal transition of epithelial ovarian cancer via sponging miR-200a-3p
Source: Cell Death Discov. 2022 Feb 11;8:60. doi: 10.1038/s41420-022-00825-9 (PMC8837780; doi:10.1038/s41420-022-00825-9)
Supplement: Supplementary file 7 — Upregulated lncRNAs in GSE135886 and GSE119054 dataset [file 41420_2022_825_MOESM7_ESM.xlsx]

## Sheet: Upregulated lncRNAs
Upregulated lncRNAs in GSE135886 and GSE119054
GSE135886	GSE119054
SNHG29	CP
PIAS1	LINC02888
RAD51-AS1	LINC01094
STAM-AS1	CLIC5
ELF3-AS1	LINC00578
TENM3-AS1	MIR31HG
LINC01039	USP30-AS1
LINC00869	SAMD12-AS1
LINC01436	FCGR2C
DDX11-AS1	LUCAT1
LINC01626	CRIP2
LINC01881	FUT8-AS1
TFAP2A-AS1	SNHG4
RAB6C-AS1	NCK1-DT
NKIRAS1	PSMB8-AS1
LINC00933	MIR4435-2HG
LINC01320	PPP1R26-AS1
SNORD49B	ST20
SNHG16	NCMAP-DT
SNHG11	CH17-340M24.3
FAM83C-AS1	LINC00871
CPEB1-AS1	CCM2
MMP24-AS1	RMDN2-AS1
LINC00467	VDAC1
CHL1-AS2	PRKAR2A-AS1
ZNF252P-AS1	IL10RB-DT
FRMD6-AS1	LINC01138
UBE2E1-AS1	TAT-AS1
NNT-AS1	TRG-AS1
DNAJC9-AS1	MIF-AS1
LINC01503	USP2-AS1
TMEM92-AS1	MIR181A1HG
SNHG1	SERF2
LINC01963	LIMD1-AS1
ASH1L-AS1	SLC3A2
MIR4435-2HG	PIN1
MIR4453HG	SNHG17
LINC00210	SCARNA18
EXOC3-AS1	OVCH1-AS1
SNHG15	ZFHX2-AS1
AFF1-AS1	MAPT-AS1
LINC01847	ISM1-AS1
MELTF-AS1	WAC-AS1
LINC02044	LINC02586
OTUD6B-AS1
LINC00400
LINC01711
SMIM2-AS1
GAPLINC
SNHG17
LINC00623
RNF139-AS1
SLC12A5-AS1
MMP25-AS1
LINC01508
LINC01957
SNHG3
OAS1
TMCC1-AS1
SNHG7
LINC02004
ALOX12-AS1
LINC00648
RHPN1-AS1
LINC01251
TMEM44-AS1
BAALC-AS1
MALINC1
LINC02493
TNRC6C-AS1
SGMS1-AS1
MAST4-AS1
LINC01145
LINC00680
PLCE1-AS2
MCF2L-AS1
PRKRA-AS1
LINC01089
NRG3-AS1
LINC02068
LINC01106
TNKS2-AS1
LINC00910
SRGAP2-AS1
UNC5B-AS1
PCNA-AS1
TPT1-AS1
RPARP-AS1
LINC01341
ZNF561-AS1
SVIL-AS1
EXOSC10-AS1
LINC00963
NR2F1-AS1
UBE2Q1-AS1
LINC01063
ZNF529-AS1
LINC02041
LINC02381
LINC01803
FOXD3-AS1
LINC00958
PIK3CD-AS2
NECTIN3-AS1
LINC02256
KCNMB2-AS1
MIR17HG
BASP1-AS1
ZNF503-AS2
LINC00685
FREM2-AS1
LINC02012
ABRAXAS1
SH3PXD2A-AS1
LINC01980
TMEM147-AS1
LINC01117
AADACL2-AS1
MAPKAPK5-AS1
MEIS1-AS2
LINC00284
GAS1RR
FAM198B-AS1
LINC01972
THAP9-AS1
ATP1A1-AS1
SLC25A34-AS1
LINC00470
EMC3-AS1
THUMPD3-AS1
LINC00265
LINC01004
LINC02443
EFCAB6-AS1
TOLLIP-AS1
TBXAS1
LINC01303
AFAP1-AS1
MIR7-3HG
LINC01101
ZBED5-AS1
KLF3-AS1
UBL7-AS1
LHFPL3-AS2
LINC01189
LINC01020
LINC00324
RUNDC3A-AS1
LINC00417
DLGAP1-AS2
LINC00928
CKMT2-AS1
TAF1A-AS1
LINC00350
LINC01547
SNHG8
LINC00870
LINC01732
RAP2C-AS1
LINC00570
OLMALINC
LINC00412
LINC00950
PDCD4-AS1
SRP14-AS1
LINC02159
SEPT7-AS1
SDCBP2-AS1
DGUOK-AS1
LINC00242
LINC00997
LINC00323
LINC01745
ARHGEF7-AS2
LINC00491
LINC02482
LINC01168
LINC01843
ABCC5-AS1
MIR205HG
LINC00501
SOX9-AS1
SLC2A1-AS1
LINC02554
MIR646HG
LINC01096
PTPRG-AS1
LINC01254
COL18A1-AS1
LINC00853
LINC00885
LINC01252
SLC26A9-AS1
HIF1A-AS2
ENOX1-AS2
SNHG14
LINC01186
MIR194-2HG
ZFAS1
LINC00839
LINC01762
ABRAXAS2
LINC01842
UGDH-AS1
MIR663AHG
LINC01359
TAS1R1
SLC7A11-AS1
LINC02021
NFYC-AS1
LINC02623
LINC01044
LINC00115
LINC01771
LINC00900
HMGA2-AS1
LINC02562
SNHG12
LINC02667
OR2A1-AS1
MAP3K14-AS1
PSMB8-AS1
LINC00479
LINC01116
LINC01355
LINC02014
TRAM2-AS1
RFX3-AS1
LINC00339
LINC01215
LINC01293
MIR155HG
LINC00486
FUT8-AS1
RAB30-AS1
BOK-AS1
CLDN10-AS1
C8orf37-AS1
TP73-AS1
GPRC5D-AS1
LINC00944
LINC02401
LINC00658
LINC01719
LINC00674
ALAS1
LINC02288
DLEU7-AS1
LINC02242
LINC00970
CCNT2-AS1
LINC00888
BOLA3-AS1
LINC01574
LIMS1-AS1
RNF217-AS1
LINC00954
LINC01697
LINC00477
SLC5A4-AS1
LINC00942
LINC01559
LINC02610
LINC01713
GCC2-AS1
RUSC1-AS1

## Sheet: Downregulated lncRNAs
Downregulated lncRNAs in GSE135886 and GSE119054
GSE135886	GSE119054
GABPB1-AS1	LINC00676
TMEM161B-AS1	LINC01347
LINC02648	LINC01346
LINC02363	SNHG6
LINC01854	GARS1-DT
TM4SF1-AS1	PSPC1
MATN1-AS1	LINC02612
LINC00469	PSMA3-AS1
LINC01518	SRP14-AS1
LINC01133	SNHG7
LINC01277	ITPR1-DT
DICER1-AS1	LINC01667
FZD10-AS1	LINC01006
SIRPG-AS1	TMEM254-AS1
LINC02624	NIPBL-DT
LINC00305	USP27X-DT
SNHG20	STXBP5-AS1
LINC00629	LINC00470
PHACTR2-AS1	LINC-PINT
LINC02208	TSNAX-DISC1
TM4SF19-AS1	TTLL3
LINC01366	ALG1
C5orf64-AS1	ERVK13-1
ARSD-AS1	MIR100HG
MIR210HG	ASCC1
PRKCQ-AS1	SNHG22
PCBP1-AS1	TRERNA1
ZNF674-AS1	C10orf143
LINC01807	LINC00266-1
LINC00895	PISRT1
PHEX-AS1	UST-AS1
ZNF582-AS1	LINC00265
OIP5-AS1	DLG5-AS1
TNK2-AS1	LINC02478
ZNF433-AS1	NPSR1-AS1
HOXC-AS2	SPON2
ADORA2A-AS1	PLCG1-AS1
MMP24-AS1	LINC01277
LINC01114	ADD3-AS1
LINC02270	LINC01566
MNX1-AS1	CIRBP
LINC00605	OR51B5
MID1IP1-AS1	DPYD-AS2
INKA2-AS1	ERI3-IT1
MED4-AS1	CASC15
HDAC2-AS2	PARD3-AS1
LINC01342	OSER1-DT
LINC00102	BOLA3-AS1
LINC00390	PCBP2-OT1
FMR1-AS1	TMEM51-AS1
LINC00634	MAP3K14-AS1
LINC00662	RBMS3
LINC01128	EPB41L4A-AS1
LINC01611	SDCBP2-AS1
LINC02154	MORF4L2-AS1
SOCS2-AS1	SPART-AS1
LINC00540	LINC00475
LINC01278	PHKA2-AS1
LINC00653	TTC21B
NDUFB2-AS1	ADNP-AS1
LINC01534	PWAR1
LINC02652	LINC02210
IL21R-AS1	LINC00672
LINC01018	LINC01128
ARHGEF7-AS1	LINC00928
PARD6G-AS1	CKMT2-AS1
SNHG5	CNTFR-AS1
LINC01688	LINC01273
LINC00279	EIF1B-AS1
LINC00537	C21orf62-AS1
URB1-AS1	LYPLAL1-DT
SLC12A9-AS1	SNHG10
LINC01831	INE2
DCTN1-AS1	LINC00710
NIFK-AS1	LINC00893
LINC01465	LINC02613
LINC00598	MEF2C-AS1
DNAH17-AS1	CARMN
NRSN2-AS1	FBXO30-DT
LINC01279	ELMO1
LINC02175	NR2F1-AS1
LINC02257	RASGRF2-AS1
LINC00426	SNRK-AS1
LINC02275	LINC00476
FANK1-AS1	FAM222A-AS1
FOXN3-AS1	TMEM220-AS1
LBX2-AS1	MAGI2-AS3
LINC00977	FOXP2
MRPL20-AS1	SAP30L-AS1
SH3BP5-AS1	TRHDE-AS1
LINC01693	MCL1
LINC01792	LINC01018
STK4-AS1	PWAR5
LINC00271	LINC00602
MSC-AS1	SLC9B1
CCDC18-AS1	NCKAP5-AS2
SOX21-AS1	CELF2-AS2
LINC01578	NR2F2-AS1
LINC01205	MEG3
LINC01770
LINC02421
LINC00602
SLC25A5-AS1
LINC02579
NKX2-1-AS1
FOXD2-AS1
LINC01422
LINC00857
LINC00589
LINC00901
DDX39B-AS1
LINC00649
CFAP44-AS1
TCERG1L-AS1
LINC00881
LINC00032
CLYBL-AS2
LINC00319
LINC02043
LINC02204
MIR762HG
NPAS1
DCST1-AS1
MIR29B2CHG
LINC01247
TSPEAR-AS2
NOP14-AS1
ASH1L-AS1
LINC02511
CADM3-AS1
LINC00680
MIR1-1HG
LPP-AS2
LINC00092
LINC01951
LINC01960
LIX1L-AS1
LOXL1-AS1
LINC01310
SIX3-AS1
LINC02462
FGD5-AS1
L3MBTL4-AS1
ATP13A5-AS1
LINC02400
LINC00638
ITGB2-AS1
LINC01381
LINC00616
LINC01273
PAX8-AS1
LINC01473
LINC01918
TTLL10-AS1
MIR22HG
WEE2-AS1
LINC01150
LINC00115
AGAP2-AS1
LINC01049
LINC00672
LINC00507
VWA8-AS1
LINC01140
LINC01560
HDHD5-AS1
LINC01065
LINC00342
LINC00861
LINC02075
LINC02415
LINC00320
DHRS4-AS1
LINC01231
KCNQ1-AS1
SEC24B-AS1
MIR4458HG
LINC00907
LINC01828
LINC00847
LINC02123
ZNF337-AS1
MDC1-AS1
LINC02458
LINC00327
KAZN-AS1
IDH1-AS1
LINC01526
LINC01876
PITPNA-AS1
DIAPH3-AS2
LINC01832
LINC00423
THRB-AS1
LINC00667
LINC01163
LINC00665
WAC-AS1
TMEM51-AS1
LINC01238
LINC02656
LINC01402
LINC01201
LINC01003
HOXD-AS2
LMLN-AS1
ADIRF-AS1
RASAL2-AS1
SLC26A4-AS1
ZNF667-AS1
ADAMTS19-AS1
SNHG6
LINC02578
HAND2-AS1
LINC02312
STIM2-AS1
RAB11B-AS1
SYP-AS1
LINC00535
PRKAR2A-AS1
TRIM52-AS1
LINC01006
EPB41L4A-AS1
LINC00842
TMEM254-AS1
LINC01637
LINC01289
GRTP1-AS1
FOXP4-AS1
LINC02556
KIAA1614-AS1
NDP-AS1
UCKL1-AS1
LINC01795
STX17-AS1
LINC02447
LINC00029
LEF1-AS1
NUTM2B-AS1
LINC00863
LINC00380
LINC01451
MIR4500HG
ACTR3-AS1
LINC02005
MYLK-AS1
LINC01747
MIR100HG
LINC00856
LINC01352
LINC02574
DLG3-AS1
FAM53B-AS1
LINGO1-AS2
ZRANB2-AS2
LINC01978
ISM1-AS1
LINC00597
TPRG1-AS1
LINC00887
SCOC-AS1
PPP3CB-AS1
LINC01144
LINC02583
LINC01048
HM13-AS1
NUCB1-AS1
LINC00663
RUVBL1-AS1
KDM4A-AS1
CLCA4-AS1
IQCH-AS1
DLGAP1-AS1
CDKN2B-AS1
ZNF503-AS1
LINC02517
DLG1-AS1
SEMA3F-AS1
ZNF436-AS1
H1FX-AS1
ADAMTS9-AS2
LINC00565
FSIP2-AS2
HAS2-AS1
LINC00869
HNF1A-AS1
LINC01000
ADGRA1-AS1
LINC00174
LINC01226
SNHG10
FLNB-AS1
LINC01838
UBAC2-AS1
JARID2-AS1
LINC02115
KIF9-AS1
LINC00612
FAM83A-AS1
LINC00520
ENO1-AS1
LINC02076
LINC00960
LINC01880
LINC01816
CNTN4-AS2
LINC00543
BCDIN3D-AS1
LMCD1-AS1
SRGAP3-AS2
CXXC5-AS1
LINC01593
LINC01015
FGF14-AS2
SEMA3B-AS1
B3GALT5-AS1
LINC01405
TNFRSF14-AS1
MIR600HG
PAXIP1-AS1
PRKX-AS1
KCNMA1-AS2
HLA-F-AS1
LINC01682
IGSF11-AS1
NFIA-AS1
LINC02210
VIM-AS1
LINC01852
THAP9-AS1
LINC00544
MIR181A2HG
LINC01757
LINC01139
STK24-AS1
SH3RF3-AS1
NUTM2A-AS1
PRRT3-AS1
LINC01393
LINC00710
LINC02028
MZF1-AS1
SCAMP1-AS1
PARD3-AS1
SLC9A3-AS1
HPN-AS1
SGO1-AS1
INHBA-AS1
LINC00951
LINC01613
INTS6-AS1
DLGAP4-AS1
ARHGAP5-AS1
LINC01118
LINC01268
USP3-AS1
ACVR2B-AS1
LINC01091
LINC01016
ZSCAN16-AS1
LINC00927
ARAP1-AS2
LINC00894
LINC01425
LINC01806
LIPE-AS1
ASMTL-AS1
USP12-AS2
LINC01372
LINC01678
PSMD6-AS2
KANSL1-AS1
LINC00880
MGAT3-AS1
PAN3-AS1
LINC02527
LINC02125
LINC-PINT
UBXN10-AS1
USP27X-AS1
DDN-AS1
LINC00661
CARD8-AS1
LINC02236
GPR50-AS1
LINC00898
RNF157-AS1
NR2F2-AS1
TTC28-AS1
PRR34-AS1
NDST1-AS1
COA6-AS1
EMC1-AS1
SLFNL1-AS1
LINC00623
ZBTB11-AS1
LINC01544
KTN1-AS1
ERICH6-AS1
LINC00678
SNHG9
SAPCD1-AS1
LINC01985
LINC00207
LINC01752
PSMA3-AS1
SNAI3-AS1
LINC01470
LINC00893
BMP7-AS1
BTG3-AS1
LINC02145
LINC00294
LINC01189
HMGN3-AS1
BAALC-AS2
ZNF790-AS1
LINC00922
GDNF-AS1
MAGEA8-AS1
VASH1-AS1
SMG7-AS1
ZNF205-AS1
HLA-DQB1-AS1
LINC02453
SNHG14
CACTIN-AS1
FAM181A-AS1
HDAC4-AS1
MCHR2-AS1
LINC00312
ST20-AS1
LINC00934
LINC00526
ASB16-AS1
LINC01783
TRG-AS1
LINC00938
LINC01597
P4HA2-AS1
PCF11-AS1
UBE2D3-AS1
LINC02273
LINC01646
WARS2-AS1
GAS5-AS1
THAP7-AS1
ATP2B1-AS1
LINC01504
ARHGAP26-AS1
LINC00173
MCPH1-AS1
OGFR-AS1
LINC00365
LINC01135
EIF1B-AS1
LINC00696
PAXIP1-AS2
PRKAG2-AS1
HSD11B1-AS1
LINC00882
LINC01638
JMJD1C-AS1
LINC00346
BNC2-AS1
STX18-AS1
LINC00337
LINC01219
LINC00421
LINC02035
IL6R-AS1
LINC00886
ATP6V0E2-AS1
LINC02278
LINC01124
LINC01619
MIR99AHG
PHKA2-AS1
DSCAM-AS1
LIF-AS1
WDR86-AS1
SZT2-AS1
LINC00917
LINC01531
LINC01563
WWC2-AS2
SLC16A1-AS1
LINC00476
TRHDE-AS1
LINC02502
MIR3936HG
CBR3-AS1
LINC00899
LINC02158
ST7-AS1
MLIP-AS1
LINC01184
A2M-AS1
TTN-AS1
LINC00852
C8orf34-AS1
LINC01315
LINC00921
PRKCZ-AS1
PROSER2-AS1
DBH-AS1
AGBL5-AS1
HHIP-AS1
LINC02609
LINC00909
LINC01365
ZEB1-AS1
LINC00844
LINC00475
LINC00484
LINC01197
LINC02432
ADAMTS9-AS1
ELOA-AS1
MIR503HG
LINC00996
SLC25A21-AS1
TRAF3IP2-AS1
LMF1-AS1
LINC00515
KMT2E-AS1
PCOLCE-AS1
MIR4697HG
LINC00461
LINC00028
ADIPOQ-AS1
BRE-AS1
ADD3-AS1
DIRAS1
LINC01088
LINC00982
LINC01145
LINC00908
HOXA-AS2
LINC01354
LINC02593
PGM5P3-AS1

## Sheet: Overlapped upregulated lncRNAs
Overlapped upregulated lncRNAs
MIR4435-2HG
SNHG17
PSMB8-AS1
FUT8-AS1

## Sheet: Overlapped downregulated lncRNA
Overlapped downregulated lncRNAs
ADD3-AS1
EIF1B-AS1
EPB41L4A-AS1
LINC00475
LINC00476
LINC00602
LINC00672
LINC00710
LINC00893
LINC01006
LINC01018
LINC01128
LINC01273
LINC01277
LINC02210
LINC-PINT
MIR100HG
NR2F2-AS1
PARD3-AS1
PHKA2-AS1
PSMA3-AS1
SNHG10
SNHG6
TMEM254-AS1
TMEM51-AS1
TRHDE-AS1
