# Supplementary material for: Long non-coding RNA SNHG10 upregulates BIN1 to suppress the tumorigenesis and epithelial–mesenchymal transition of epithelial ovarian cancer via sponging miR-200a-3p
Source: Cell Death Discov. 2022 Feb 11;8:60. doi: 10.1038/s41420-022-00825-9 (PMC8837780; doi:10.1038/s41420-022-00825-9)
Supplement: Supplementary file 9 — Downstream genes of miR-200a-3p, predicted by algorithms [file 41420_2022_825_MOESM9_ESM.xlsx]

## Sheet: genes predicted by algorithms
Downstream genes of miR-200a-3p, predicted by algorithms
PITA	miRanDa	miRWALK
DDX3Y	SERF2	ZBTB7B
NOC2L	FST	C14orf132
CCNL2	ADAM9	SLC8A1
GNB1	WDR59	CDC5L
RPL22	PAFAH1B2	RPL15
ACOT7	ZRANB1	DPYSL5
ERRFI1	ZNRF1	SYT6
RERE	ZNHIT3	VTCN1
LZIC	ZNFX1	ALPK1
SRM	ZNF830	MEST
EPHA2	ZNF800	AP4S1
ALDH4A1	ZNF785	SPECC1L
DDOST	ZNF778	RGS5
KIF17	ZNF764	PMEPA1
LUZP1	ZNF740	CDC27
ZNF436	ZNF711	MYH10
E2F2	ZNF678	TRDN
RSRP1	ZNF649	PIK3CB
PAQR7	ZNF644	WNT5A
STMN1	ZNF641	S100PBP
PAFAH2	ZNF638	CERS6
NR0B2	ZNF629	ZNF620
RPA2	ZNF627	PGAP2
DNAJC8	ZNF618	ETF1
TAF12	ZNF606	STK3
PUM1	ZNF558	NKX3-1
PEF1	ZNF549	MCMBP
SPOCD1	ZNF516	RAB18
AK2	ZNF490	GNAI1
SFPQ	ZNF473	PDLIM5
MEAF6	ZNF436	CABLES1
C1orf109	ZNF431	PRRT2
YRDC	ZNF416	TBC1D10C
MTF1	ZNF345	PCGF5
INPP5B	ZNF33A	RPL10
PABPC4	ZNF302	SLC39A2
BMP8B	ZNF284	PPDPFL
FOXJ3	ZNF280D	ZNF43
SLC6A9	ZNF260	STOML1
ZSWIM5	ZNF257	MELK
PIK3R3	ZNF180	USP3
ATPAF1	ZNF148	GABRR1
TXNDC12	ZNF134	CLEC19A
PLPP3	ZNF12	SSBP2
JUN	ZNF100	PEX5L
TM2D1	ZMYND19	CLRN1
GNG12	ZMYND11	ZNF382
LRRC40	ZMYM1	BTRC
PIGK	ZMPSTE24	CALHM4
USP33	ZFR	FAAP20
FUBP1	ZFP91	CDH13
SSX2IP	ZFP1	ODAPH
DDAH1	ZEB2	PAX1
RBMXL1	ZDHHC7	LIF
ZNF644	ZCCHC3	CEP41
TGFBR3	ZCCHC2	DDX19B
EVI5	ZC3HAV1	POM121
TMED5	ZC3H4	DDX6
F3	ZC3H14	KLHL3
DPYD	ZBTB18	CUL3
SASS6	Z98749.3	ZNF451
CLCC1	Z83844.3	SAMD14
SLC16A1	YY1	ANKFY1
RSBN1	YWHAQ	SERINC4
TRIM33	YWHAG	KCTD1
BCAS2	YWHAE	ZNF501
SIKE1	YTHDF3	NFATC2
IGSF3	YTHDF2	SHTN1
WARS2	YPEL5	PGBD5
ZNF697	XPR1	TP53I11
NOTCH2	XPOT	DIAPH3
PRKAB2	XPC	LAYN
NBPF14	WTAP	CLPB
ANP32E	WRNIP1	TBC1D7
MCL1	WRB	PHKG1
ENSA	WNT5A	CDK6
GOLPH3L	WNK1	WDR4
ARNT	WIPF1	RDX
CDC42SE1	WDR43	KCNC2
RFX5	WDR41	UEVLD
POGZ	WDR37	PSMD9
TDRKH	WDR33	TSN
GATAD2B	WDR26	SOX5
DENND4B	WDFY3	LPIN1
SHE	WASHC4	CDK15
ADAR	WARS2	ZNF484
PYGO2	WAPL	SPRTN
SHC1	VRK2	TCP11
ASH1L	VPS26C	PTER
GON4L	VPS26B	CDS1
MEX3A	VLDLR	URM1
SMG5	VHL	MORF4L1
ISG20L2	VEGFA	SLC7A8
HDGF	VDAC3	FRMD6
ARHGEF11	VCL	PLEKHB2
PIGM	VASH2	ZNF248
NECTIN4	VAMP3	IL11
DEDD	UTRN	SRP72
TADA1	UTP14C	CCDC61
SLC19A2	USP53	AMBRA1
RC3H1	USP47	CLOCK
ASTN1	USP33	MMD2
ABL2	USP19	JAM2
STX6	UPF2	ARPC5
RNASEL	UGP2	ST3GAL3
NCF2	UBXN4	CENPN
ARPC5	UBL4A	MED4
EDEM3	UBFD1	ARHGAP12
TRMT1L	UBE4A	BCL2L13
PTGS2	UBE3A	NTAN1
UCHL5	UBE2Z	SORBS2
ZBTB41	UBE2Q2	TFAM
DENND1B	UBE2G1	IFIT1
KIF14	U2AF1L5	JAKMIP2
CSRP1	U2AF1	KLF7
PPP1R15B	TYW3	NOSIP
DSTYK	TXNIP	IST1
NUCKS1	TXLNA	CHD2
IL10	TWSG1	NFIX
YOD1	TVP23B	ADGRE2
IRF6	TUSC3	ST3GAL6
LPGAT1	TUSC1	CLEC18A
ANGEL2	TUBGCP3	CCDC177
ESRRG	TTR	KCNMA1
RAB3GAP2	TTPAL	C11orf71
AIDA	TTC30B	STX10
TP53BP2	TSTD2	ZNF423
WDR26	TSPYL4	CNOT9
LBR	TSPAN4	ANXA8
ENAH	TSPAN13	MST1L
PYCR2	TSPAN12	CALCRL
SDE2	TSEN2	DYNC1I2
PARP1	TSC22D2	NOX1
ABCB10	TRNT1	PUS7L
TAF5L	TRMT112	RSRC1
PGBD5	TRIM4	TBC1D16
AGT	TRIM36	CEP57L1
C1orf198	TRIM23	AAR2
EXOC8	TRAPPC8	CUEDC1
SIPA1L2	TRAPPC2	MEGF8
IRF2BP2	TRAM1	TPGS2
TOMM20	TPM1	STK25
ERO1B	TPK1	ISCA2
OPN3	TP63	NRXN3
CEP170	TP53RK	RPS6KB1
HNRNPU	TOP1	PAQR6
AHCTF1	TOMM7	LDLRAD4
ZNF695	TNS3	MAZ
AGRN	TNS1	PPIP5K2
B3GALT6	TNKS2	BBX
SKI	TNFRSF10D	EIF4E2
RER1	TNFRSF10B	UNKL
PRDM16	TNFAIP8	KCNJ15
PHF13	TMOD3	GPSM3
VAMP3	TMF1	SDHD
PER3	TMEM70	HOMER1
TMEM201	TMEM56-RWDD3	LRRC31
UBE4B	TMEM42	P2RY6
KIF1B	TMEM35A	ZNF891
PGD	TMEM30B	FMN1
TARDBP	TMEM248	CYP26B1
FBXO44	TMEM216	CCNT1
CLCN6	TMEM209	CXCL12
KAZN	TMEM170B	LPAR4
NECAP2	TMEM135	GDNF
OTUD3	TMEM129	SNX2
NBPF3	TMEFF1	LMCD1
CDC42	TMED9	PTPN5
PITHD1	TMED5	SLC25A45
PNRC2	TMED10	CARHSP1
CLIC4	TM9SF4	E2F6
LDLRAP1	TM4SF1	GLT8D1
MAN1C1	TLK1	NUP155
SELENON	TLE4	PHYKPL
PDIK1L	TJP1	ACO1
CEP85	TIPIN	FRS2
STX12	TICRR	RHOH
SESN2	TIAL1	ANXA11
RCC1	THOC2	FNDC3A
YTHDF2	THBS1	COBLL1
EPB41	THBD	ADORA2A
KHDRBS1	THAP12	ZNF180
KPNA6	TGIF2-C20orf24	CUL4A
TXLNA	TGIF2	MDM4
ZBTB8A	TGFB2	WSB2
S100PBP	TFRC	ACVR2A
ZMYM1	TFAP2C	AXL
AGO4	TFAP2A	PCDH1
MAP7D1	TFAM	B3GALT5
CDCA8	TET3	POLDIP3
MACF1	TET1	NFATC1
ZMPSTE24	TERF2	GPR132
SMAP2	TENM3	ATG3
EXO5	TDRKH	IL20RA
C1orf50	TCERG1	TSPAN6
SZT2	TCEAL4	LYPLA1
ST3GAL3	TCAIM	PAX5
AL451062.3	TBP	ANP32E
DPH2	TBC1D9B	AGAP3
ATP6V0B	TBC1D4	SLC35C2
CMPK1	TBC1D2B	SMC1A
RNF11	TARDBP	NCAPH
OSBPL9	TAOK3	NCAPG2
PRPF38A	TAF5L	DOC2A
ZYG11B	TAF4B	YAP1
SCP2	TAF4	PPP2R5E
PRKAA2	TAF15	ZC3HC1
HOOK1	TAF12	NDRG2
NFIA	TAB2	ATP7A
PATJ	SYNE3	FAM3A
CACHD1	SYNDIG1	RNF212B
RAVER2	SYBU	HPCAL4
AK4	SUPT20H	MDH2
MIER1	SUMO1	NDUFA5
TYW3	SULF2	ARL4C
MIGA1	SUGT1	BLOC1S2
GIPC2	SUDS3	SPIN2B
ADGRL2	SUCLA2	PRKG2
PRKACB	STXBP1	ZNF343
HS2ST1	STX2	LZTS3
LMO4	STX16	KCNK9
PKN2	STRN	PPFIA2
LRRC8B	STMN1	MACO1
CDC7	STK3	ZCCHC17
DR1	STK26	SLAMF7
FNBP1L	STIMATE	USP47
RWDD3	STC1	GAPVD1
TMEM56-RWDD3	STAU1	PDIA6
MFSD14A	STAT5B	OLFML2A
AC118553.2	STAG2	LDAH
RTCA	ST3GAL5	SPATS2L
CDC14A	ST3GAL3	PLXDC2
VCAM1	ST20-MTHFS	TLE4
SLC30A7	SSX2IP	PUM2
PRMT6	SSFA2	XRN1
FAM102B	SS18	RHD
GPSM2	SRSF6	SMARCA1
SYPL2	SRPK2	LAX1
CYB561D1	SRP72	POLR3H
AMPD2	SRP14	CARF
HIPK1	SRGAP2	PRMT5
OLFML3	SREK1IP1	C14orf93
VANGL1	SRCAP	NUDT13
TTF2	SRC	STMN4
MAN1A2	SPRYD4	CCDC198
FAM46C	SPRYD3	CAST
NOTCH2NL	SPRED2	ELP3
TXNIP	SPOPL	MAP3K9
PIAS3	SPON2	HECTD2
BCL9	SPATS2	SERPINA9
NBPF15	SPAG9	PLCB2
SETDB1	SOX9	DBNL
PIP5K1A	SOWAHC	ACSF3
TUFT1	SORBS2	NEDD4
SNX27	SON	FKBP9
SNAPIN	SOCS5	VKORC1L1
SLC50A1	SOCS2	WDR93
SLC25A44	SOBP	PTCD2
PEA15	SNX33	UTP15
VANGL2	SNRPD1	AIPL1
SLAMF7	SNRPB2	RBM7
SDHC	SNRK	FAM168A
FCRLA	SNAPIN	C11orf54
ATF6	SMUG1	TRMT112
C1orf226	SMG7	CLN3
RGS4	SMC5	ATG5
PBX1	SMC4	SLC36A4
POGK	SMC2	CEP162
RCSD1	SLTM	STX6
MPZL1	SLC39A9	TMEM132B
ATP1B1	SLC39A10	DTL
GORAB	SLC38A9	SLC2A14
PRRC2C	SLC35E1	SPATA6
DARS2	SLC35C1	PKNOX1
XPR1	SLC35A5	TPT1
LAMC1	SLC35A1	KIAA1586
SMG7	SLC29A3	VTA1
ODR4	SLC29A2	RNF217
RGS2	SLC25A46	REV3L
NR5A2	SLC25A4	SLC22A23
CAMSAP2	SLC25A36	N4BP2L1
PKP1	SLC25A32	TMEM14B
NAV1	SLC25A3	PIF1
TIMM17A	SLC25A17	HSPH1
PPP1R12B	SLC25A13	RSPH1
BTG2	SLC25A12	SLC35B2
ATP2B4	SLC23A2	ATF7IP
MDM4	SLC20A1	BCL7C
SRGAP2	SLC1A1	RAD9B
PFKFB2	SLC19A2	GRAMD1B
RCOR3	SLC17A9	KCTD20
TRAF5	SLC16A7	MAP3K7CL
DTL	SLC16A3	RNPS1
ATF3	SLC16A2	RBM26
VASH2	SLC16A14	C6orf89
CENPF	SLC15A4	SLC45A4
KCTD3	SLC11A2	TMEM68
RRP15	SKI	CALML4
TGFB2	SKA2	SLC44A1
MARK1	SIRT1	KLF5
FBXO28	SIPA1L2	FRG2
SRP9	SIM2	FARP1
ZNF678	SIK2	CENPP
IBA57	SIK1B	KIAA1958
RHOU	SIK1	ZKSCAN1
DISC1	SIDT2	TPD52
GPR137B	SIAH2	CCDC33
MTR	SIAH1	RALYL
FMN2	SIAE	TAL1
ZBTB18	SHTN1	CCND3
DESI2	SHISA5	FIGNL1
COX20	SH3RF1	TMEM168
DIP2C	SH3BP4	IQCE
ASB13	SGTB	IFT22
KIN	SGPP1	HMGCLL1
UPF2	SGK1	DCUN1D4
PHYH	SFPQ	ZWILCH
SEPHS1	SESN2	TMEM9
FAM107B	SEPT7	BROX
MINDY3	SEPHS1	JPT1
NSUN6	SEMA6A	TTC23
PIP4K2A	SEC63	DCAKD
ACBD5	SEC61A1	UBN1
MKX	SEC23A	CTNND2
MPP7	SEC11A	RHOT1
NRP1	SDR16C5	TOM1L2
ZNF248	SDHC	PHLPP2
HNRNPF	SDC2	EEF2KMT
CXCL12	SCN9A	ZCCHC7
ERCC6	SCD5	TC2N
ZWINT	SCARB2	JADE2
SLC16A9	SCAF8	TAP2
CCDC6	SCAF11	CECR2
RHOBTB1	SASS6	TMPRSS4
JMJD1C	SARNP	VPS11
HERC4	SAR1A	CERS1
PBLD	SALL1	SORBS1
DNA2	SACM1L	BAHCC1
SAR1A	S100PBP	SON
MRPS16	RYK	PPP1R2
PPP3CB	RWDD3	NR2C2
CAMK2G	RUNX1	REL
AP3M1	RTN4	IGF1R
ZNF503	RTCA	IGF2
ZCCHC24	RSRC2	AFDN
WAPL	RSAD1	PTPRK
GLUD1	RPL22	GABRP
ATAD1	RNFT1	NCK1
PPP1R3C	RNF44	KLHL8
CPEB3	RNF38	CYTH1
PDLIM1	RNF20	TPD52L1
TM9SF3	RNF14	TTC39C
ARHGAP19	RNF122	CFAP97
GOT1	RNF114	CA12
COX15	RMI1	ZNF131
DNMBP	RIPK1	MAP2K7
POLL	RIOK3	HTRA3
C10orf76	RIDA	TNFSF4
CUEDC2	RHPN2	NPHS2
ACTR1A	RHOBTB3	PEA15
SH3PXD2A	RHEB	MAP3K6
GPAM	RFX7	HNRNPR
CCDC186	RFX1	ZNF480
ABLIM1	RFTN1	MAST4
SHTN1	RFC2	RGL1
RAB11FIP2	REV1	USHBP1
TIAL1	RER1	SWAP70
ATE1	RDX	C1orf43
FAM24B	RDH14	ZNF417
OAT	RBPMS	NSL1
CTBP2	RBMXL1	BTBD10
MKI67	RBMS3	CLEC1A
ZMYND11	RBMS1	METTL15
GTPBP4	RBM47	KLF6
WDR37	RBM3	NUDT12
NET1	RBM12	BORCS5
GATA3	RBL2	TMEM53
CELF2	RBBP9	SYT7
DHTKD1	RB1CC1	PEX5
SEC61A2	RAVER2	NAA40
CAMK1D	RASSF3	RPS6KA4
MCM10	RARB	KRT78
SUV39H2	RAPGEF6	SLC10A7
PTER	RAPGEF5	PIP5K1C
CACNB2	RAPGEF2	MIA3
ARL5B	RAP2C	C5orf24
BMI1	RANBP9	PGPEP1
KIAA1217	RANBP6	EMSY
RAB18	RAI1	CPSF6
CREM	RAD54B	LONP2
ZNF33A	RAD23B	SRGAP2
RET	RAD1	KIAA0895
TFAM	RABGAP1	ALKBH8
PHYHIPL	RAB8B	EYA4
ARID5B	RAB31	ABLIM3
ADO	RAB30	NKAPD1
SIRT1	RAB27B	NUDT4
HNRNPH3	RAB12	CADM1
TET1	RAB11FIP2	MTRF1L
CCAR1	QSER1	QKI
KIF1BP	QKI	SNX19
VPS26A	PYROXD1	ZBTB44
EIF4EBP2	PYM1	PPCDC
PALD1	PYCR2	MAGI2
SLC29A3	PXYLP1	VPS39
DDIT4	PURA	CLEC5A
VCL	PUM1	MYEF2
KAT6B	PUDP	CTPS1
CCSER2	PTPRG	ERC1
FAM35A	PTPN21	LRAT
MINPP1	PTPN2	METTL6
PTEN	PTPDC1	UMAD1
FAS	PTP4A1	RBSN
PCGF5	PTGS2	FASLG
HECTD2	PTGES3	DNAJC5G
TNKS2	PTEN	GAS2L3
BTAF1	PSMD5	MORC2
2021-03-05	PRRC2C	P3R3URF-PIK3R3
TBC1D12	PRKDC	PIK3R3
ZNF518A	PRKCI	ZNF500
FRAT1	PRKCE	KLHL36
PGAM1	PRKAR1A	TUBB6
PI4K2A	PRKACB	MLEC
ENTPD7	PRKAB1	ARMC7
SCD	PRDM4	ZNF773
BTRC	PRDM16	CNBD2
PPRC1	PRDM10	ADGRG5
NOLC1	PRDM1	CEP20
WBP1L	PPP6R3	CCDC25
NEURL1	PPP3R1	NKAIN3
ADD3	PPP2R5C	SENP6
PDCD4	PPP2CB	SPRY3
ADRA2A	PPP1R21	TMEM170A
ADRB1	PPP1R15B	LNPK
FAM160B1	PPM1L	ZNF747
TRUB1	PPM1H	TMEM59
ATRNL1	PPM1F	MED20
SEC23IP	PPM1E	RNF43
ACADSB	PPM1B	LRMDA
ABRAXAS2	PPIL3	MBNL2
ZRANB1	PPHLN1	LMO7
EDRF1	POM121C	ZADH2
PTPRE	POLR2C	CCT5
IGF2	POLR1B	ARPP19
NAP1L4	POLL	GPX8
NUP98	POC1B-GALNT4	SETD7
DKK3	PNPLA6	TGFBR1
BTBD10	PNMA1	ZYG11A
PLEKHA7	PNKD	ARID3B
HPS5	PLXNA3	TTC17
FANCF	PLEKHH1	ST8SIA5
LGR4	PLEKHA3	LIPG
LIN7C	PLD6	EXPH5
MPPED2	PLCL2	FER
CD59	PLCB4	NCBP2
FBXO3	PLCB1	RBM23
SLC1A2	PLAG1	TNK2
PAMR1	PKP2	XXYLT1
TRAF6	PITPNB	EGLN3
PHF21A	PITPNA	ZNF24
ARHGAP1	PIP4K2A	KCNAB1
ACP2	PIKFYVE	TMIGD2
PATL1	PIGW	ANKRD29
VPS37C	PIGK	EVI5
CYB561A3	PIAS3	RNMT
CPSF7	PHYHIPL	RNF32
AHNAK	PHYH	PTPN2
TRMT112	PHLPP2	NMT2
EHD1	PHLPP1	MYLK3
C11orf68	PHLDB1	PARP15
SLC29A2	PHLDA1	STXBP5L
CDK2AP2	PHF14	DLGAP1
ALDH3B2	PHB2	CDH11
CLPB	PGRMC1	NME6
FAM168A	PGK1	SF3B1
PGM2L1	PGAM1	EPHB2
THAP12	PFKM	SLMAP
PAK1	PEX5	PCYT1A
RAB30	PECR	HMGB1
CCDC90B	PEBP1	AFF1
CREBZF	PEAK1	TXNIP
FZD4	PEA15	CPNE5
GPR83	PDXP	ANGPT1
FAM76B	PDS5B	MBNL1
TMEM123	PDLIM1	PCM1
MMP1	PDHA1	ITGA6
MSANTD4	PDGFRA	CHD7
SLC35F2	PDE3B	PRH1-TAS2R14
NPAT	PDCD4	CLIC6
KDELC2	PCOLCE2	CHTOP
RDX	PCNX4	ZPR1
PPP2R1B	PCDHAC2	NAA60
CADM1	PCDHAC1	AGO1
BACE1	PCDHA9	CDKN2AIP
MPZL2	PCDHA8	HSPA4L
DDX6	PCDHA7	KCTD10
DPAGT1	PCDHA6	SLC6A11
MCAM	PCDHA5	MED29
USP2	PCDHA4	HEMK1
NECTIN1	PCDHA3	TOR1B
SIAE	PCDHA2	SMIM14
CDON	PCDHA13	PPM1L
ETS1	PCDHA12	XRCC4
PRDM10	PCDHA11	CPSF4
TSPAN4	PCDHA10	HNRNPK
BRSK2	PCDHA1	SNX10
SWAP70	PCDH9	TESK1
ADM	PCBP1	APOL6
USP47	PAX3	KDM7A
TEAD1	PATJ	LIM2
ARNTL	PARP2	WNT4
PDE3B	PAQR8	TXNDC5
C11orf58	PAQR7	PDRG1
LDHA	PAQR3	ZNF442
QSER1	PAPOLG	TRIM8
KIAA1549L	PAPD5	LBH
API5	PAN2	TSPAN14
SLC35C1	PAM	OR14J1
C11orf49	PAK6	PPP1R14C
ZFP91	PAK1IP1	SLCO5A1
MS4A1	PAK1	OR12D3
TMEM109	PAIP2	CYP19A1
TMEM216	PAFAH2	GSG1
RTN3	PABPC4	PMFBP1
DPF2	OXSR1	MXD3
PACS1	OSGIN2	CCR6
RBM14	OSBPL9	MARK4
GRK2	OSBPL8	RPS6KL1
PPP6R3	OSBPL1A	CALN1
IGHMBP2	OSBPL11	SH3BGRL2
CCND1	OSBPL10	ATG10
RNF169	ORMDL3	PCDHA10
EMSY	ORC4	CDCA7
AQP11	OLFM1	KRTAP17-1
TMEM135	OGT	TMEM245
C11orf54	OGFOD1	STARD3NL
ANKRD49	OCIAD1	PPP1R12B
AMOTL1	OAZ2	KATNAL1
SRSF8	OAT	MND1
CEP57	NUP98	HDHD2
JRKL	NUP153	USP42
ARHGAP42	NUMBL	ABRAXAS2
YAP1	NUDT12	ATP11A
CUL5	NUDCD1	RPF2
ATM	NUB1	SLA2
ZC3H12C	NSMCE2	TMEM164
SIK2	NRSN2	FAR1
DIXDC1	NRP1	PLXNA1
DLAT	NREP	TRAF7
NKAPD1	NR4A2	RHBDD1
NCAM1	NR3C1	ATP13A4
PAFAH1B2	NR0B2	ELAVL3
SIDT2	NPY1R	RTL6
UBE4A	NOM1	FYTTD1
ATP5MG	NOL4	SLF1
KMT2A	NME1	TCHP
ARCN1	NLRC5	DNAJC30
PHLDB1	NLGN4X	ING5
CBL	NKRF	DDI2
OAF	NKAPD1	BRMS1L
TBRG1	NIPAL1	VPS25
CHEK1	NIN	CMSS1
FAM118B	NHLRC3	DNAJC14
FLI1	NFYB	ELOF1
APLP2	NETO2	HOOK3
JAM3	NET1	ZNF528
VPS26B	NEPRO	FRMPD3
ACAD8	NELFCD	L3MBTL3
KDM5A	NEK6	PHYHIPL
C12orf4	NEIL3	LCOR
SCNN1A	NECAP2	CC2D1B
IFFO1	NECAP1	AP1M1
PHB2	NDUFB5	RHOXF2
CD69	NDFIP2	ZBTB37
LMO3	NDFIP1	OSBPL6
SOX5	NCOA6	SCOC
BCAT1	NCOA3	GPR174
KRAS	NCKAP5	PLA2G12B
INTS13	NCK1	FAM126A
ERGIC2	NCBP3	PAPOLA
TMTC1	NCBP2	CNDP1
DENND5B	NCAM1	CRACR2A
H3F3C	NBPF3	LMNB2
PKP2	NBPF15	AGPAT1
SLC2A13	NBPF14	RAX2
GXYLT1	NAP1L4	TRIM52
YAF2	NAP1L1	TMEM25
PRICKLE1	NAMPT	RSPO3
SCAF11	NAB1	SPPL2A
SLC38A1	NAA35	ADO
SLC38A2	NAA16	NFATC2IP
RPAP3	MZT1	CEP89
ZNF641	MYH10	ARHGEF39
ARF3	MYBL1	FAM136A
KMT2D	MX1	ZNF587
RACGAP1	MVB12B	ORAI2
LIMA1	MTUS1	SLC49A4
SLC11A2	MTURN	RAB2B
GALNT6	MTSS1	LTV1
KRT80	MTPN	PRPF38A
SPRYD3	MTO1	PNISR
SMUG1	MTMR12	FBXL20
SARNP	MTHFS	AJUBA
AC023055.1	MTBP	RBM17
PYM1	MSL1	PCDH10
ANKRD52	MSANTD4	PCDH11X
CS	MSANTD3-TMEFF1	LMLN
PAN2	MRPL45	TRIM5
PTGES3	MRPL44	GAL3ST3
ZBTB39	MRGBP	MFSD14A
NEMP1	MRFAP1L1	CDHR1
CTDSP2	MPZL2	NEK9
PPM1H	MPPED2	SIGLEC10
GNS	MPP7	PDGFD
MDM1	MOSPD2	CNR1
CPM	MORF4L1	BMERB1
KRR1	MOCS2	ZNF101
PHLDA1	MNX1	GABRG3
NAP1L1	MN1	RPL13
BBS10	MMS22L	SLC8A3
OSBPL8	MMP24	VPS13A
PPP1R12A	MLX	RASL10B
SLC6A15	MKX	MICALL1
KITLG	MIS18BP1	DCLK3
DUSP6	MINDY3	FBXO3
GALNT4	MIER3	ZNF764
POC1B-GALNT4	MIER1	BMF
LUM	MGAT4A	TPD52L3
CDK17	MFSD4B	SYS1
ANKS1B	MFSD14A	MYL12B
NT5DC3	MFN1	FBXO21
NFYB	METTL9	FBXW7
NUAK1	METTL4	FGF13
PRDM4	METTL2B	CDH7
CORO1C	METTL2A	MMAB
KCTD10	MET	ZNF486
MMAB	MESD	SLC2A13
GIT2	MEGF9	MAL2
C12orf76	MED13	CARD16
PPP1CC	MDM1	FMNL2
NAA25	MCM3	SLAMF6
MED13L	MBP	ATG4A
FBXO21	MBNL1	WDFY2
WSB2	MATR3	MED12L
TAOK3	MARS2	ZFP91
POP5	MARK1	RBM33
SPPL3	MAPK6	TMEM203
KDM2B	MAPK1IP1L	FAM167A
DIABLO	MAPK1	SRSF10
AC048338.1	MAP7D1	GPR101
CLIP1	MAP4K5	GIT2
RSRC2	MAP4K4	NAA15
PITPNM2	MAP3K9	TRIM6
SLC15A4	MAP3K7	EXOSC6
STX2	MAP2K7	TECTB
ANKLE2	MAP2K4	FBXO32
ZNF605	MAN1C1	BTN2A1
WNK1	MAN1A1	SLC36A1
ERC1	MACF1	COL9A1
CCND2	LZIC	CDKN2B
ENO2	LYSMD3	PTP4A2
PEX5	LYPD6	DTD2
NECAP1	LUM	CDCA5
RIMKLB	LUC7L3	MACROD2
GABARAPL1	LTBP1	SYTL4
CDKN1B	LSM14A	EDARADD
APOLD1	LRRC8A	SSC4D
GPRC5A	LRRC40	SIRPA
FAM234B	LRRC3	GPR78
EMP1	LRRC1	DTD1
AEBP2	LPP	RBBP8NL
PYROXD1	LPCAT1	CCN4
GOLT1B	LMTK2	DUSP19
ETNK1	LMO3	COLEC12
PPFIBP1	LMBRD1	PTPRD
MRPS35	LMBR1	KLHL6
KLHL42	LHFPL6	ACOT12
DDX11	LGR4	RXFP2
KIAA1551	LGALSL	UBE3A
PPHLN1	LENG8	BPIFA1
ANO6	LBR	KCNG3
PFKM	LATS2	NSD2
SPATS2	LAT2	ZNF431
SMARCD1	LANCL1	SLC4A5
LARP4	LAMTOR3	RAD51D
DIP2B	LACTB	LARGE1
METTL7A	KRT10	MTO1
DAZAP2	KPNA4	MAP3K20
EIF4B	KMT2C	SLC12A6
IGFBP6	KLK13	SLCO1A2
ZNF740	KLHL9	ATRX
ESPL1	KLHL8	MPIG6B
SP1	KLHL7	IL17D
HOXC13	KLHL5	PANK1
HOXC10	KLHL28	KCNK10
HOXC9	KLF11	OTULIN
HOXC6	KITLG	ZNF845
COPZ1	KIN	RIPPLY1
GDF11	KIF3A	TMEM129
CDK2	KIF1C	NOM1
RAB5B	KIF1B	CMTM7
SPRYD4	KIF17	SMIM12
NXPH4	KIDINS220	FAM83F
DTX3	KIAA1551	MALSU1
SLC16A7	KIAA0586	ZNF689
SRGAP1	KEAP1	TYW3
XPOT	KDR	PRELID2
RASSF3	KDM4C	ATXN7L1
LEMD3	KDM3B	CTTN
CAND1	KDM3A	GGA3
DYRK2	KDM2B	H2AZ2
CPSF6	KCTD20	PKHD1
FRS2	KCTD12	NRXN1
RAB3IP	KBTBD11-OT1	MRRF
GLIPR1	KAZN	SYTL5
ZDHHC17	KAT6B	FCHO2
NAV3	KANSL3	SPATA17
TMTC2	JUN	ANKRD54
NUDT4	JRKL	MBOAT2
MRPL42	JPH1	VANGL1
SOCS2	JMJD1C	MSI2
VEZT	JAZF1	BACE1
ELK3	JAG1	BACE2
SLC25A3	JADE2	SPPL3
APAF1	ITGB8	ADAMTS15
CHPT1	ITGA6	SMARCD1
TDG	ITFG1	ABRAXAS1
TXNRD1	IRS2	MASP1
WASHC4	IRF6	MLC1
ANKRD13A	IRF2BP2	GRK7
ATP2A2	IQGAP1	TGIF2LY
ERP29	INTU	STXBP5
PTPN11	INTS2	LIPH
MAP1LC3B2	INTS13	LGI3
FBXW8	INSIG2	MCFD2
RFC5	INF2	TBC1D2B
PEBP1	IMPA1	MAPK1IP1L
SUDS3	IL20RB	LYPD1
PRKAB1	IL1RAP	C15orf40
BICDL1	IL15	FLCN
MLEC	IL10	HSPB6
DENR	IGFBP1	UHMK1
HIP1R	IGF2BP2	FAM131A
FZD10	IFT74	PPM1M
RAN	IFFO1	SYNPR
ZNF10	IER3IP1	SPATA4
XPO4	IDS	ADHFE1
LATS2	ICE2	NACC2
SKA3	ICAM1	HDX
SLC7A1	IBTK	TCP10L
UBL3	HSPA4L	ZNF582
KATNAL1	HSPA13	PROM2
HMGB1	HSDL2	PDCD2
N4BP2L1	HSDL1	ZDHHC15
STARD13	HS6ST2	CXorf38
SPART	HS6ST1	ALG14
SUPT20H	HPS5	ARL13B
PROSER1	HOXC6	C9orf72
LHFPL6	HOXC13	ZNF25
FOXO1	HOXA11	CENPBD1
KBTBD6	HOMER2	MAP2K3
NUFIP1	HNRNPF	MAX
SUCLA2	HNRNPDL	PIGM
SPRYD7	HNRNPC	SDR42E1
VPS36	HNRNPAB	LRATD1
PCDH8	HMGXB4	MRPL30
DIAPH3	HMGB1	ZSCAN20
PCDH9	HLTF	DDIT4L
MZT1	HIVEP2	FRA10AC1
DIS3	HIPK1	RNASE11
KLF12	HIC2	CCDC127
TBC1D4	HDGF	NUDCD2
KCTD12	HDAC6	STOML3
RNF219	HDAC4	ZNF519
STK24	HAS3	RTKN2
EFNB2	HADHB	MAP3K7
IRS2	H2AFZ	PDCD4
ANKRD10	H2AFV	SCARF1
TUBGCP3	H1F0	WFDC5
GRTP1	GYG1	YWHAZ
SGCG	GUCY1B1	ARHGEF7
NUP58	GSR	GSTA1
POLR1D	GSPT2	KIFC2
USPL1	GSN	SEPTIN6
FRY	GSKIP	CACNG5
PDS5B	GRTP1	KLK10
UFM1	GRSF1	ZNRF2
FREM2	GRIN2D	PALM2AKAP2
NHLRC3	GRB2	PPP3R2
NAA16	GRB10	FAM219A
AKAP11	GPRASP1	AZIN1
DNAJC15	GPR137C	SVIP
COG3	GPR137B	CYB5A
NUDT15	GPM6B	TNFRSF19
RB1	GPHN	SNX11
UTP14C	GOSR2	TPM3
HNRNPA1L2	GORAB	BTF3L4
SUGT1	GON4L	ZNF585B
KLF5	GOLM1	SYT11
NDFIP2	GOLGA7	TADA2B
GPR180	GNPTG	POGLUT1
HS6ST3	GNPNAT1	C12orf45
RAP2A	GNPDA1	ZG16
IPO5	GNG10	CDYL2
FARP1	GNB4	ZNF440
ARHGEF7	GNAI1	NUDT16
CUL4A	GNA13	BHLHE22
HNRNPC	GMFB	AMER1
HECTD1	GLS	ZNF785
DTD2	GLRX	SLC35G3
SPTSSA	GLCE	TMEM199
EAPP	GJA1	TMC8
CFL2	GIGYF1	ZNF583
NFKBIA	GGH	TLCD4
FOXA1	GDAP1	ZNF362
SEC23A	GBE1	SLC16A14
KLHL28	GATM	C3orf22
MIS18BP1	GATB	ATP6V0D2
SOS2	GATA6	LINGO2
L2HGDH	GATA3	PGBD4
MAP4K5	GAR1	EXD1
SAV1	GAN	DCP2
NIN	GALNT4	ZNF366
GNPNAT1	GABPB1	TMEM154
GMFB	GABARAPL2	ZNF449
EXOC5	GAB1	SLC44A5
SIX4	G6PC	AMER2
TMEM30B	FUS	TBCEL
SGPP1	FUBP3	BEND6
PLEK2	FUBP1	GCSAM
RDH11	FRY	TAB3
MAP3K9	FRS2	ZNF555
PNMA1	FRMD6	SNX16
ABCD4	FPR2	SP7
AREL1	FOXP2	FAS
TMED10	FOXN2	DGKD
IRF2BPL	FOXJ3	TIPRL
SPTLC2	FOXC1	KBTBD6
ALKBH1	FOXA1	TMEM130
DIO2	FOSB	NATD1
SEL1L	FOPNL	ABHD2
PTPN21	FNDC3B	ZNF268
FOXN3	FMR1	PPP1R21
TTC7B	FMN2	STEAP2
CCDC88C	FLJ20373	TMEM74
ATXN3	FKRP	RBM24
BTBD7	FKBP5	KCTD7
DDX24	FKBP1A	TCEANC2
DICER1	FIGNL1	CADM2
SYNE3	FEM1C	IQCK
ATG2B	FEM1A	CILP2
WARS	FCRLA	SLC35G1
HSP90AA1	FBXW7	CCDC186
CDC42BPB	FBXW2	ZDHHC20
BAG5	FBXO44	PROSER2
PPP1R13B	FBXO3	SNX33
CDCA4	FBXL4	IP6K1
PARP2	FBXL20	TMEM86A
ABHD4	FBXL2	FBXL16
BCL2L2	FBRS	ZNF791
GMPR2	FANCM	LTO1
KHNYN	FAN1	HS6ST3
ARHGAP5	FAM98B	CAMK1D
FAM177A1	FAM91A1	MYOCD
BRMS1L	FAM46C	PANK2
C14orf28	FAM24B	FOXA2
TOGARAM1	FAM214A	C2orf69
FANCM	FAM210A	TTL
ARF6	FAM168B	RASGRF1
FRMD6	FAM160B1	CREG2
GPR137C	FAM118B	SIAE
PSMC6	EXOSC2	MEIS2
STYX	EXOC8	RASAL2
CDKN3	EXOC5	ALDH1A2
SOCS4	EXO5	NMNAT2
MAPK1IP1L	ETNK1	BDNF
FBXO34	ESRRG	MRPL11
AP5M1	ESRP1	CD200R1
NAA30	ESPL1	MKKS
ACTR10	ERRFI1	TRIM35
KIAA0586	ERP29	RAB39B
DAAM1	ERG	TEDDM1
PCNX4	EPN1	RDH10
PPM1A	EPHB1	CAMK2B
SYNE2	EPHA2	KCNQ2
GPHN	EPC2	KCNQ4
MPP5	ENSA	MRPL42
PLEKHH1	ENPP5	POFUT1
SLC39A9	ENPEP	APBB2
TTC9	EMSY	TRIM59
PCNX1	EMP1	NPAS3
DCAF4	ELOVL4	NFATC3
RBM25	ELOVL2	ST6GAL1
DNAL1	ELK3	ST3GAL1
ISCA2	ELF2	CCDC149
EIF2B2	ELAVL2	MMGT1
VASH1	EIF1B	CNTD1
FLRT2	EGFR	TSHZ2
ZC3H14	EDRF1	C4orf33
CALM1	EDEM1	PTCHD1
CPSF2	EAPP	MPP7
GSKIP	DYRK2	TTBK2
YY1	DYNC1I1	SLC35F3
PPP2R5C	DUSP6	FAM117B
RCOR1	DUSP3	CNKSR3
EIF5	DUSP14	ANKS6
MARK3	DUSP11	NYAP1
ZFYVE21	DUSP1	PRR14L
INF2	DTWD2	UBN2
CRIP2	DTL	ZDHHC23
NIPA1	DSTYK	MKX
UBE3A	DST	KSR2
TJP1	DR1	DIP2B
MTMR10	DPY19L1	FAM98B
AVEN	DOLPP1	TTLL6
KATNBL1	DOCK4	ENDOV
SRP14	DOCK11	RNF149
INO80	DOCK10	ARL10
VPS39	DNAL1	FAM133A
ZNF106	DNAJC8	PDZD8
GATM	DNAJC25-GNG10	PRTG
SECISBP2L	DNAJC13	FAM126B
GABPB1	DNAJB6	RABL3
TRPM7	DNAJA1	COX18
DMXL2	DNAAF5	MALT1
MYO5C	DNA2	HOXC12
FAM214A	DMXL1	LDLRAD3
RSL24D1	DLC1	TMEM167A
CCPG1	DIXDC1	SCN4B
NEDD4	DIP2C	FAM9A
RFX7	DIP2B	EMC10
ZNF280D	DHX40	RUNX1T1
ADAM10	DHX33	CBX7
SLTM	DESI2	FMNL3
ICE2	DEPDC1B	KLB
VPS13C	DENND5B	IL6ST
CSNK1G1	DDX5	LNPEP
OAZ2	DDX3Y	MOCS2
PIF1	DDX24	GATC
SPG21	DDOST	S100A7A
TIPIN	DCUN1D4	SYT2
AAGAB	DCUN1D3	AGO3
CALML4	DCTN6	BHLHA15
AC107871.1	DCTN3	CYP20A1
CLN6	DCK	HCAR2
ITGA11	DCAF4	CSNK2A1
UACA	DARS	H2AJ
FAM219B	DAPK1	PPM1A
IMP3	CXCL5	PDE12
PEAK1	CXCL2	PPM1B
TBC1D2B	CXCL12	ARL5A
MTHFS	CXCL1	PRIMA1
ST20-MTHFS	CWC25	GGT7
MESD	CUL4B	PLA2G4D
HOMER2	CUL4A	SESTD1
BTBD1	CTNND2	DCX
SEC11A	CTNNB1	NEK8
PRC1	CTNNA1	CDCP1
AC068831.7	CTDNEP1	MRPL52
LYSMD4	CTCF	PAQR7
CHSY1	CTBP2	SAPCD2
TM2D3	CSRP1	SLC5A12
SNRPN	CSNK2A1	PIGW
FAN1	CSNK1G3	ABCB5
KLF13	CSNK1E	TSPAN33
SPRED1	CSNK1A1	ZDHHC21
FAM98B	CSF3	PPP2R5C
THBS1	CRYBG3	ARL5B
PAK6	CRNKL1	GPAT4
BAHD1	CRLF3	HNF4A
KNL1	CRK	PPP2R5D
CHP1	CRIP2	GPR180
RTF1	CREG2	SLCO4C1
MAPKBP1	CREBRF	HIF1A
SNAP23	CPSF4	GOLGA8A
SERF2	CPS1	IL21R
CASC4	CORIN	FKBP7
CTDSPL2	COQ7	CD300E
BLOC1S6	COPS3	GCC2
SEMA6D	COPRS	ZNF445
DUT	COL15A1	TCF20
AP4E1	COG5	PIK3R1
TMOD2	COG3	UBXN2A
TMOD3	CNBP	FFAR4
MAPK6	CMTM4	GLDN
TCF12	CLPB	NF2
POLR2M	CLK3	AMIGO2
MINDY2	CLIP2	ACOT7
TLN2	CLIP1	PPP2R3A
TPM1	CLIC4	STARD5
LACTB	CLDND1	USP12
RAB8B	CISD2	KRT80
SNX1	CIAO1	FAM216B
ZNF609	CHSY1	ISM2
HACD3	CHPT1	ZNF714
SMAD3	CHP1	LCLAT1
GLCE	CHM	RGPD4
KIF23	CHIC1	ZNF677
THSD4	CHD9	GATD1
CLK3	CHCHD7	SKA2
SNX33	CFL2	CTDSP1
UBE2Q2	CFDP1	GPATCH4
ISL2	CFAP97	UBE2H
HMG20A	CERS6	DDX53
IREB2	CEP72	EBF1
MORF4L1	CEP57	KAT5
ARNT2	CEP170	PLCB1
CEMIP	CEP120	NDUFB6
AKAP13	CENPBD1	MCL1
ABHD2	CDV3	GDF7
TICRR	CDS2	MDGA2
IQGAP1	CDR2	GDPD4
RCCD1	CDKN3	SNX20
CHD2	CDK2AP2	CREB5
ARRDC4	CDK2	WASHC1
IGF1R	CDK17	RIMS4
ALDH1A3	CDK13	EIF5
MRPL28	CDCA8	RAB23
FBXL16	CDCA2	RAB27A
UNKL	CDC42EP3	RNF7
ZNF200	CDC25B	ZNF605
CREBBP	CDC25A	GSTO2
ADCY9	CDC14A	IMPDH1
CARHSP1	CD86	ASNS
DEXI	CD47	ADCY5
ZC3H7A	CD2AP	PXMP4
MARF1	CD200	KIF1B
FOPNL	CCSER2	RBM39
XYLT1	CCPG1	CREB3L2
ARL6IP1	CCNT2	TTLL11
KNOP1	CCNL2	ESPNL
DCUN1D3	CCNE2	ZBTB41
CDR2	CCNE1	LYPD6
USP31	CCND2	RNF38
GGA2	CCDC93	CEP43
ZNF764	CCDC80	VAPA
ZNF785	CCDC68	RNF212
ZNF629	CCDC47	LBR
C16orf58	CCDC28A	ADAMTS6
VPS35	CCDC186	FMC1
C16orf87	CCDC14	SLC10A6
NETO2	CCAR1	ZMYM2
ITFG1	CBL	ZNF200
SIAH1	CASC4	CATSPER4
N4BP1	CANX	VHL
SALL1	CAMK2G	MITF
AKTIP	CAMK1D	QRFP
RPGRIP1L	CALU	UBE2L6
AMFR	CALD1	OSTN
NUDT21	CADM1	COPS8
CMTM4	CACNA1I	STOM
TERF2	CACHD1	UBA3
ST3GAL2	CA5B	TMEM17
VAC14	C5orf24	GALNT10
CMTR2	C4orf46	P2RY10
PHLPP2	C3orf33	ELF5
AP1G1	C3orf18	FLRT3
ZFHX3	C2orf42	G3BP1
RFWD3	C22orf39	DERL3
CFDP1	C20orf24	C1orf122
TMEM170A	C1GALT1	LONRF2
HSDL1	C18orf25	MMS22L
ZDHHC7	C18orf21	RPL7L1
ZCCHC14	C16orf87	HDDC3
CENPBD1	C12orf76	ZNF699
GNPTG	C11orf68	DRAXIN
PDPK1	C11orf54	LHFPL4
NAA60	BTG2	STIMATE
CLUAP1	BTAF1	DNAH12
NUDT16L1	BRSK2	NAT16
UBN1	BRD3	KLHL30
ABAT	BRCA1	NHLRC1
C16orf72	BMT2	AFAP1
MKL2	BMI1	AMIGO3
ABCC1	BLOC1S5	CD47
COQ7	BIN1	RAB6A
ITPRIPL2	BICD2	TSPAN3
CCP110	BHLHE40	NAPEPLD
METTL9	BCLAF1	LHFPL3
EEF2K	BCKDHB	KLHL5
UBFD1	BBS10	TEPP
DCTN5	BAHD1	CNNM2
TNRC6A	BAG2	PEDS1
SBK1	B3GNT5	LHX6
SPN	B3GNT2	VAMP1
FBRS	B3GALT6	SP6
SRCAP	AVEN	CCDC137
AC106886.5	ATXN7	THRA
FBXL19	ATP8B1	ILDR2
FUS	ATP8A1	ADAMTS18
GPT2	ATP6V1G1	PRCP
LONP2	ATP6V1B2	PRDM16
CNEP1R1	ATP5MG	MOB4
PAPD5	ATP2A2	UQCC1
ADCY7	ATP1B1	MPRIP
CHD9	ATF6	PLEC
RBL2	ATF5	GPX1
FTO	ATF3	GAS7
OGFOD1	ATE1	PPHLN1
NLRC5	ATAD5	SLC25A35
POLR2C	ATAD2B	FHL2
USB1	ASXL1	CDC25A
CES2	ASTN1	TGM5
CBFB	ASH1L	TCF7
E2F4	ASCC3	STAMBP
CTCF	ASB13	LRRC23
SLC7A6	ARRDC4	SF1
CDH1	ARPC5	MEX3D
HAS3	ARPC1A	SLC23A2
CYB5B	ARNTL	CD59
NFAT5	ARMCX2	SELENOF
PDPR	ARMC8	MAP3K3
DDX19A	ARIH2	ELP5
AC012184.2	ARID5B	AK4
ZNRF1	ARHGEF18	DDX42
ZFP1	ARHGEF10	KEAP1
GABARAPL2	ARHGAP42	IGSF1
TERF2IP	ARHGAP1	NCKAP1
CENPN	ARFGEF3	FAM9B
ATMIN	ARF4	CLEC12B
GAN	AQP11	FAM180A
GSE1	APLP2	NVL
MAP1LC3B	APBB2	PPP1R2B
ZNF778	AP4E1	PSD3
YWHAE	AP3S1	TRPM3
CRK	ANP32E	ENSA
PITPNA	ANKS1B	EXT2
METTL16	ANKLE2	GAB1
CLUH	ANKFY1	OTUD6A
SHPK	ANGEL2	C2CD4A
AC027796.3	AMPD2	DPY19L3
NCBP3	AMOT	KBTBD12
CAMKK1	AMMECR1L	ZDHHC24
ANKFY1	ALS2	SPRYD4
UBE2G1	ALKBH5	SLC25A34
DHX33	ALG13	POTEB3
CTDNEP1	ALDH3B2	GADL1
BORCS6	ALCAM	AADACL2
MYH10	AL451062.3	LRRC75A
CDRT4	AKAP11	FAM174B
TVP23C-CDRT4	AK4	TEX19
PLD6	AK2	DEFB132
COPS3	AHR	C11orf87
TOM1L2	AHI1	ARL4A
ULK2	AHCTF1	ASB18
AKAP10	AGT	FOXN4
USP22	AFF1	PLEKHA6
UNC119	ADRB1	NFASC
NUFIP2	ADRA2A	SELP
SSH2	ADNP2	RBMS1
CRLF3	ADGRL2	CSRNP3
COPRS	ADGRG6	NMD3
C17orf75	ADGRE5	KLHL24
CWC25	ADCY9	CEP63
FBXL20	ADCY7	IL7R
ORMDL3	ACTR10	MARVELD2
TOP2A	ACSL3	C6orf141
SMARCE1	ACP2	SLC29A1
AC073508.2	ACOT7	MYLIP
KRT10	ACO1	RAPGEF5
JUP	ACKR3	WWP1
STAT5B	ACBD4	CCDC7
CAVIN1	ACAD8	BRAP
EZH1	AC118553.2	PEAK1
COA3	AC106886.5	CDIPT
BRCA1	AC104472.3	MRPL28
DUSP3	AC023055.1	ANKS3
UBTF	AC010422.6	RANBP10
GJC1	AC008878.3	WSCD1
CBX1	AC008695.1	NKIRAS2
HOXB8	ABL2	MBD1
ZNF652	ABL1	IRGQ
SPOP	ABCE1	ZNF181
FAM117A	ABCD4	ZNF574
SPAG9	ABCC5	DYRK1B
MBTD1	ABCC1	ZNF888
TRIM25	AAGAB	LRRC25
SRSF1	2021-03-07	WIZ
MPO	ZYG11A	CSF2RB
SKA2	ZNF566	A4GALT
PTRH2	ZNF24	PHF8
RNFT1	ZNF234	SPIN2A
APPBP2	ZEB1	MFSD8
INTS2	ZBTB34	CAMSAP1
MED13	YOD1	AFF3
CYB561	YLPM1	STRN
CCDC47	VCAN	SNRK
DDX5	USP8	SLC6A1
GNA13	URB1	CPLX2
HELZ	UMAD1	WWC1
C17orf58	UBR3	ZNF84
SLC16A6	UBASH3B	ATP8A2
NAT9	TSHZ3	SYNJ2
FDXR	TNFSF4	SERPINA10
JPT1	TMEM87A	MIDEAS
GGA3	TMEM56	AGAP2
GRB2	TM9SF3	FAIM2
H3F3B	SYT6	NFYB
ACOX1	SYNCRIP	RUBCN
CYTH1	SVIL	DYDC1
TIMP2	SUPT6H	PBLD
NPTX1	SPCS3	FAM172A
ACTG1	SOCS6	CASK
MAFG	SMIM24	DLG2
PAFAH1B1	SMIM13	IRAK1
KIF1C	SLC17A8	ALKAL2
ZFP3	SIX1	FOSL2
USP6	SF3B1	THNSL2
RABEP1	SETD6	SLC5A6
ACADVL	SCLT1	EDAR
CYB5D1	SAPCD2	SCN7A
MAP2K4	RPSA	NR1D2
HS3ST3B1	RPL7L1	CIP2A
ZNF286A	RNF170	CASR
RAI1	RGPD6	EFNA5
GID4	RGPD5	FAM153A
ALKBH5	RECQL	DAAM2
SMCR8	RCOR3	MAFK
TVP23B	RBM33	MGST1
EPN2	RBM20	OSBPL8
ALDH3A2	RASSF8	MLXIP
CPD	RALGPS2	CNOT2
GOSR1	RAB5A	GOLGA3
ATAD5	PSEN1	FERMT2
RNF135	PRTG	SPINT1
NF1	PRICKLE1	EMP2
SUZ12	PPT2	GPRC5B
TMEM98	PPP2R2A	NT5C3B
CCL2	PPP1R12A	ZNF793
ZNF830	PITX2	ZNF329
SLFN5	PIGA	OPA3
AP2B1	PCDH20	ZNF566
RASL10B	PAQR5	KCNB1
TAF15	PAPD4	GRAMD4
ZNHIT3	NUCKS1	LOC102723502
PIGW	NRIP3	MTMR11
DUSP14	NPAS3	MYT1L
MRPL45	NOP56	PLEKHM3
CDK12	NIPBL	CD28
CSF3	NIPAL3	CHST10
MSL1	NF1	UBXN7
CASC3	NBPF20	SEC22A
MLX	NBPF16	TBL1XR1
G6PC	NBPF12	TBC1D1
DHX8	NAP1L2	MAK
ACBD4	MYL6	IKZF1
GOSR2	MTF2	OR2F1
UBE2Z	MTCL1	NIPSNAP3B
IGF2BP1	MPHOSPH9	DUSP8
RSAD1	MFF	SLC35C1
ABCC3	MDM4	TCP11L1
LUC7L3	MCPH1	CACNA1C
NME1	MBTPS2	ACAN
STXBP4	MBD5	FANCI
AKAP1	MARVELD1	IGDCC4
PPM1E	MAPK9	ABAT
YPEL2	MACO1	CMTM4
DHX40	LYPLA1	PLEKHG4
CLTC	LY6K	SMPD3
VMP1	LRRFIP1	MTHFSD
RPS6KB1	LPIN2	VPS9D1
PPM1D	LPAR3	RAP1GAP2
METTL2A	LMAN1	SLFN13
TLK2	LIMCH1	PRR29
TANC2	LETM1	FECH
DCAF7	KMT2A	AKT2
MAP3K3	KLHL15	FPR3
PRKCA	KLHDC2	SHANK1
PRKAR1A	KLF6	ZNF701
SOX9	KCNJ2	PTPRH
GPRC5C	IRS4	KCTD15
TMEM104	IKZF5	ZNF766
KCTD2	HEATR5A	ARHGEF18
ARMC7	GDAP2	TYK2
SEPT9	FUNDC2	COL20A1
SYNGR2	FGFR1OP	CBFA2T2
CBX2	FGF13	HLCS
SLC16A3	FGB	C21orf58
METTL4	FBXO33	ITSN1
LPIN2	FBRSL1	KIAA0930
ZBTB14	FAT4	PPM1F
LAMA1	FAM161A	ENOX2
SPIRE1	EXOC7	MAGEC3
PTPN2	EPB41L3	WDR44
FAM210A	EGLN1	THAP6
OSBPL1A	DYNLL2	FAM160A1
ZNF521	DUSP7	MSH2
SS18	DGKE	FRG2C
DSC2	DEPDC5	IL17RD
B4GALT6	CCNH	CRACD
TRAPPC8	CCDC85C	CANX
NOL4	CARM1	RNASEH2B
ZNF24	C6orf141	LIN28B
RPRD1A	C12orf73	TRIM9
SYT4	BRMS1L	GALNT16
HDHD2	BLZF1	RBM25
AC012254.2	ATXN7L1	OR4K1
IER3IP1	ATP11C	RAPGEF3
MYO5B	ATG7	CIT
CCDC68	ARHGAP23	ALDH1L2
TCF4	APH1B	WNT10B
TXNL1	ANKRD42	BMPR1A
FECH	ANKMY1	LRRC27
ATP8B1	ANAPC7	AMIGO1
PIGN	AL592490.1	TBX15
BCL2	AKIRIN1	NXPE1
DSEL	AGPS	SMN2
TMX3	ACTA1	MTMR9
RTTN	ABHD18	DDX3X
ZNF516		LZTS1
MBP		NRG1
USP14		WRN
TYMS		KDM2A
PTPRM		CHRM3
RAB12		FAM78B
TWSG1		ELAVL4
RAB31		NTNG1
VAPA		KAZN
APCDD1		FAM177B
TUBB6		RSBN1
SEH1L		C1orf109
RNMT		NIPAL3
SNRPD1		POGK
MIB1		TNR
GATA6		EIF4G3
CABLES1		MTERF4
RIOK3		INPP5D
TTC39C		SERPINE2
TAF4B		DCAF17
TTR		ST3GAL5
C18orf21		ABCC5
C18orf25		USF3
MAPK4		TMCC1
RAB27B		EOGT
ONECUT2		EMCN
NEDD4L		SNCA
MALT1		QRFPR
PMAIP1		SLC12A7
ZCCHC2		BTNL9
PHLPP1		TAF8
SOCS6		TTBK1
ADNP2		FIG4
MEX3D		COA1
UQCR11		CALU
KLF16		ASAP1
MKNK2		NTAQ1
AP3D1		TUSC3
DIRAS1		GNE
SGTA		NEK6
ZNF77		SETX
TBXA2R		JAKMIP3
RFX2		RNLS
CTXN1		AKIP1
ELAVL1		CREBZF
ZNF558		STX3
ZNF562		CAPN5
S1PR2		UVRAG
KEAP1		RIC3
CDKN2D		KLHL42
KANK2		WSCD2
ZNF490		DCLK1
AC010422.6		MNAT1
RFX1		NTRK3
NOTCH3		SNX22
BRD4		ZNF778
SLC35E1		KCTD13
MED26		MAF
SMIM7		SRL
AC008764.4		PSME3IP1
JUND		COX11
SUGP2		TRIM65
ZNF626		SOCS7
ZNF708		YPEL2
ZNF100		ATP6V0A1
ZNF91		CA10
RHPN2		MIF4GD
ZFP14		VEZF1
ZNF260		KSR1
ZNF607		GOSR1
NUMBL		SMAD2
C19orf54		NAPG
POU2F2		SOCS6
DEDD2		ZC3H4
ZNF45		ZNF844
ZNF180		PLEKHG2
OPA3		ZNF45
DMWD		LOC105372412
ZC3H4		RNF24
KDELR1		SMIM11B
KLK13		DSCAM
ZNF649		ARHGEF9
ZNF350		NHSL2
MBOAT7		SMAD5
FIZ1		NRG2
PEG3		TPK1
ZNF772		DNAAF5
ZNF416		AGK
ZNF606		ASPH
BSG		CELF2
CCDC94		CC2D2B
FEM1A		ARHGAP1
UHRF1		MPPED2
VMAC		TBC1D30
ARHGEF18		ZMYM5
AC008878.3		GPR135
PNPLA6		ISLR2
MAP2K7		LOC643802
ICAM1		CDC14A
ILF3		THEG5
TIMM29		ABCG1
ZNF627		RBFOX2
ZNF136		SLC25A14
ZNF791		MBD5
NFIX		RGPD8
DCAF15		TIGIT
ADGRE5		NKIRAS1
MYO9B		GRM2
GTPBP3		SLC25A38
COLGALT1		TFCP2L1
MAST3		TRAPPC2
MAU2		ARFGAP3
ZNF431		HEYL
ZNF257		LATS2
ZNF254		TMEM97
CCNE1		A1CF
ZNF507		ZNF354C
DPY19L3		DNTTIP2
NUDT19		EHD3
CEBPG		FAF2
KCTD15		SH3PXD2A
LSM14A		MDC1
GPI		SDC3
ZNF302		KDM4A
ZNF181		EMC2
FXYD3		ULK2
PROSER3		FAM131B
ZNF345		AQR
ZNF793		SEC14L5
MED29		SECISBP2L
ZNF223		TCAF1
ZNF284		FRMPD4
FOSB		RASSF2
FKRP		TBC1D5
ARHGAP35		PTDSS1
GRIN2D		SERTAD2
ATF5		TOMM20
ZNF473		ZBTB24
FPR2		FARP2
ZNF701		FCHSD2
ZNF765		ZBTB39
ZNF761		SV2B
ZNF813		ZBTB40
LENG8		HELZ
EPN1		N4BP2L2
ZNF71		PPM1E
ZNF549		VASH1
ZNF134		ZNF507
ZNF211		AAK1
PXDN		CPEB3
KIDINS220		ADGRL1
YWHAQ		FASTKD2
ODC1		NLGN1
RDH14		MYH15
PUM2		RAB21
ATAD2B		STK38L
DNAJC27		RBM34
ASXL2		MAST3
KIF3C		ENDOD1
STRN		TLN2
PRKD3		ARHGAP26
CDC42EP3		SMG1
CYP1B1		RAD54L2
ATL2		LRCH1
SRSF7		WDR43
COX7A2L		ZCCHC14
LRPPRC		MESD
PREPL		ZFR2
ATP6V1E2		SIK2
FBXO11		POFUT2
NRXN1		ADGRF5
RTN4		CSTF2T
CCDC88A		MICAL3
PPP4R3B		BICD2
XPO1		FKBP15
VPS54		ADCY6
PELI1		SASH1
SERTAD2		PHF24
SPRED2		CRTC1
PPP3R1		RRP8
AAK1		TTC9
C2orf42		KCTD2
FAM136A		TECPR1
TEX261		FAM149A
CYP26B1		POT1
DUSP11		GEMIN5
ST3GAL5		WWTR1
REEP1		PNKD
KRCC1		EGFL6
STARD7		NECAP1
TMEM127		TKFC
KANSL3		CHD5
LMAN2L		LSM14A
ANKRD39		WIPI2
MGAT4A		PYGO1
REV1		CCDC69
AFF3		ZBTB20
LONRF2		RAP1B
RNF149		RIMBP3
CREG2		TRUB2
IL1A		GPX7
SLC35F5		ERLEC1
CCDC93		PLA2G3
BIN1		PI15
CYP27C1		TRIM24
WDR33		ZNF226
POLR2D		RWDD1
AMMECR1L		CRLF3
SAP130		APH1A
HS6ST1		TMED5
FAM168B		FAHD2A
NCKAP5		PRELID3B
MCM6		RRP15
DARS		MRPL48
ZEB2		PPIL1
ORC4		MRPS16
RND3		HDGFL3
ARL5A		GINS2
AC068547.1		IER3IP1
NR4A2		GOLGA7
ACVR1C		ASB4
RBMS1		IRAK4
SCN9A		HSD17B12
TLK1		A4GNT
SLC25A12		TRPC4
WIPF1		GNB5
LNPK		LSM8
TTC30B		GDF2
PRKRA		PDGFC
TFPI		VGLL3
STK17B		TRAPPC2L
HSPD1		CYB5R4
TYW5		TOB2
PPIL3		CAB39
ORC2		POLR3K
TRAK2		RAB14
TMEM237		SFMBT1
ALS2		ADAM22
SUMO1		DCDC2
RAPH1		ACP6
INO80D		RNF141
LANCL1		UBAP1
ERBB4		RAB8B
IKZF2		KLF3
MREG		DNAJC27
PECR		COA4
IGFBP5		RAB6B
TNS1		ZDHHC3
USP37		FAM53C
PAX3		GASK1B
SCG2		MRPL35
AP1S3		GABPB1
WDFY1		RRAGB
SERPINE2		POLA1
CUL3		SPOCK3
DOCK10		GALNT7
SLC16A14		CPSF2
HES6		POLE3
PER2		C21orf91
HDAC4		OR2M4
NDUFA10		OR7A5
KIF1A		PLXNA3
MTERF4		CRYGS
ACP1		TRIM44
COLEC11		DIRAS2
SOX11		OTUD5
KLF11		ZCCHC8
RRM2		BHMT2
PQLC3		DNAJB12
RAB10		KCTD9
HADHB		MED18
SELENOI		DYM
SLC35F6		SAMD9
PPP1CB		OTUB1
WDR43		PAQR5
YPEL5		PPP1R14D
LCLAT1		ZCCHC2
LTBP1		SMPD4
CRIM1		TBC1D8B
PKDCC		UHRF1BP1
EML4		ALKBH5
PLEKHH2		INO80D
PPM1B		YTHDF1
PRKCE		CMTM6
EPAS1		MARCHF5
SOCS5		RNF125
MSH2		GEMIN8
FOXN2		THG1L
PPP1R21		GID8
VRK2		TTC22
PAPOLG		PAK1IP1
B3GNT2		PEX26
UGP2		FBXO34
LGALSL		FKBP14
SLC1A4		PTCD3
ACTR2		CADPS2
APLF		VPS37C
ANTXR1		NRDE2
MXD1		TMEM248
PCBP1		C9orf40
PCYOX1		MREG
ZNF638		KIF26B
TET3		SLC38A4
MTHFD2		MED9
POLE4		YEATS2
MRPL19		ATG2B
MAT2A		GPATCH2
KDM3A		XKR8
RMND5A		RBM28
ZNF2		SRBD1
CIAO1		NDC1
CNNM4		NECAP2
CNNM3		RIF1
MRPL30		ANTXR1
MAP4K4		SLC25A36
FLJ20373		RIC8B
IL1R1		LGI2
SLC9A2		SBNO1
GCC2		RCBTB1
SOWAHC		TMLHE
BCL2L11		PNMA8A
TTL		MOB1A
POLR1B		PARVA
SLC20A1		NUP133
ACTR3		OGFOD1
INSIG2		TMEM30A
GLI2		ELP2
TSN		ASXL2
SFT2D3		TMEM39A
UGGT1		TMEM19
PLEKHB2		TMEM100
CCNT2		UBE2W
UBXN4		RBM41
SPOPL		KLHL26
ACVR2A		SPTLC3
EPC2		RFK
LYPD6		TMEM144
GPD2		MIS18BP1
2021-03-07		TXLNG
CERS6		AGPAT5
UBR3		LRIF1
DCAF17		TMEM106B
ITGA6		CHDH
MAP3K20		IMPACT
CDCA7		PAG1
SCRN3		EMC3
HNRNPA3		CENPJ
PLEKHA3		GABRQ
SSFA2		USP49
ZNF804A		CHST12
ITGAV		GOLGA6B
NAB1		CMAS
GLS		FEM1A
NABP1		AJAP1
SLC39A10		BAIAP2L1
MOB4		RAC1
MARS2		PCDHB11
C2orf69		CYCS
BMPR2		ERRFI1
CARF		SLC37A1
CREB1		TERF2IP
PIKFYVE		KCTD5
MAP2		FBXO42
CPS1		TNRC6C
TMEM169		ANKIB1
PNKD		ARMCX6
RETREG2		OTULINL
STK16		CCDC93
ACSL3		DDIT4
MRPL44		NECAB2
AGFG1		CRLS1
ITM2C		CNGB3
ATG16L1		PCDHB9
DGKD		SERTAD4
SH3BP4		RBMXL1
ACKR3		PARD3
COPS8		CABP5
ASB1		ZC3HAV1
SEPT2		KCMF1
ING5		AGPAT4
CSNK2A1		GRIPAP1
FKBP1A		SAR1A
RNF24		C1GALT1
SLC23A2		DHX33
TMEM230		CMC2
GPCPD1		C5orf15
TMX4		LHX9
JAG1		RGMA
RRBP1		INCENP
RBBP9		CDC42SE1
CRNKL1		ARRB1
THBD		ZMIZ1
CD93		ENTPD7
NAPB		TIGAR
PLAGL2		EIF5A2
NCOA6		DDX24
RBM12		ADCK1
BLCAP		ASPHD2
CHD6		CAMK1G
SDC4		FAM219B
TP53RK		PAIP2B
SULF2		FHL5
STAU1		APMAP
ZNFX1		JPH1
ADNP		PELI1
ATP9A		DECR2
ZNF217		RAB22A
PMEPA1		SLC24A3
CTSZ		KCNS2
PRELID3B		GATAD2B
TAF4		MYORG
YTHDF1		ZNF490
HELZ2		USP31
ARFRP1		KIAA1210
ZNF512B		NLN
ZCCHC3		ZBTB21
NRSN2		ESYT2
PSMF1		HEG1
STK35		MTA3
ATRN		KCTD16
CDC25B		IGSF9
MAVS		NLGN2
CDS2		ARRDC3
PLCB1		CEP126
PLCB4		KLHL14
SNRPB2		TRMT5
MGME1		FNIP2
SYNDIG1		TRMT9B
PYGB		SLAIN2
GINS1		STIM2
TM9SF4		LRRN1
POFUT1		ZFP14
ASXL1		VAT1L
ACTL10		FAM160B1
ITCH		MEAK7
ACSS2		GPR107
MMP24		RET
TGIF2		B3GALT1
C20orf24		FGF12
TGIF2-C20orf24		GINS1
SRC		NDUFV3
RPRD1B		SEZ6L
TOP1		PPP3CB
LPIN3		C6orf47
SRSF6		ZNF410
TTPAL		HOXD12
SYS1		SRPRB
SLC12A5		INIP
SLC2A10		PELI2
NCOA3		ENPP5
ARFGEF2		PBOV1
RNF114		MFAP3L
PARD6B		EDA2R
TFAP2C		SAV1
RBM38		NIF3L1
RAB22A		ATG101
VAPB		MS4A1
STX16		GJA3
NELFCD		PGM5
FAM217B		OPTN
SS18L1		JUP
MRGBP		GAN
GID8		CSNK1G1
SLC17A9		EGLN1
ZGPAT		MRPL17
AL121845.3		FAM204A
PCMTD2		DUSP21
HSPA13		GOLPH3
NRIP1		CLSTN2
C21orf91		PARVG
CYYR1		NPFFR1
ADAMTS5		MOAP1
N6AMT1		RRAGC
TMEM50B		XYLT2
GART		ERAP2
RCAN1		KCNK15
RUNX1		TOR3A
VPS26C		SOX17
ERG		XPO4
BRWD1		GREM2
C2CD2		ZMAT3
ZBTB21		NDRG3
U2AF1		DUSP6
U2AF1L5		PRRX1
SIK1		FANCF
SIK1B		HIPK2
ICOSLG		RUSF1
FP565260.3		MTARC1
UBE2G2		SFXN1
USP25		IPPK
BACH1		ILRUN
IFNAR2		AEN
AP000295.1		OSBPL11
IFNAR1		DDX31
SON		RMND5A
SLC5A3		CTBP2
MORC3		SNURF
SIM2		AIDA
TTC3		USP46
DYRK1A		DCLRE1B
WRB		BCL11A
MX1		VPS33A
PKNOX1		TMEM135
TRAPPC10		METTL1
FP565260.7		FOXL2
LRRC3		MPPE1
ADARB1		C8orf33
C22orf39		OTUB2
MAPK1		AACS
PPM1F		FUNDC2
MN1		DDRGK1
PITPNB		HTR5A
LIF		HOXB4
SF3A1		CYREN
EIF4ENIF1		GGCT
RBFOX2		TMEM38A
APOL2		ELOVL6
CSNK1E		DSCC1
Z98749.3		ALG12
DDX17		TMEM185B
JOSD1		RETREG2
SLC25A17		FA2H
ST13		PLEKHF1
RANGAP1		CENPO
PMM1		EFHD2
SNU13		NOTCH2
RTL6		ODF1
CELSR1		GMEB1
BRD1		ZKSCAN3
CECR2		WNT2B
ZNF74		IRF2BPL
SNAP29		HIVEP3
CRKL		LRFN3
HIC2		FYCO1
BCR		GCC1
SUSD2		NKAP
CCDC117		MUL1
YWHAH		FAM118B
FBXO7		PANK3
TIMP3		C3orf52
HMGXB4		CENPU
PDXP		COLGALT1
Z83844.3		VPS37B
NOL12		THAP9
H1F0		BBS10
EIF3L		DIPK2B
KDELR3		ZNF385D
TOMM22		SNIP1
MIEF1		ASB13
CACNA1I		GEMIN7
TNRC6B		GIMAP6
NUP50		KATNBL1
ATXN10		ZNF665
PPARA		SHCBP1
ZBED4		EFCC1
RAD18		CLMP
ATP2B2		SLC35E1
TAMM41		PLEKHS1
TIMP4		SCD5
XPC		STN1
MRPS25		ESRP2
SH3BP5		UBTD1
ANKRD28		SLC8B1
RFTN1		FBXL18
DAZL		ADAMTS20
TBC1D5		KLHL18
NKIRAS1		VCPIP1
THRB		MROH9
SLC4A7		SIKE1
OSBPL10		SLC66A2
CMTM6		EDC3
CLASP2		RUBCNL
TRANK1		MED28
EPM2AIP1		PUS1
ZNF445		WNT10A
KIAA1143		UBXN6
CDCP1		ITIH5
SMARCC1		THAP7
MAP4		WDR59
CDC25A		SIRT2
SHISA5		TET1
USP19		SLC25A21
C3orf62		ASXL3
C3orf18		KIF3C
WDR82		KRT83
GLT8D1		LAMP2
STIMATE		LRPAP1
DCP1A		LSAMP
WNT5A		M6PR
FAM208A		MAGEB4
ARHGEF3		MAN2A1
ARF4		MAS1
EOGT		MBP
TMF1		ADAM11
UBA3		ME2
FOXP1		MGAT1
EIF4E3		MKI67
GBE1		MYOD1
CGGBP1		NOVA1
CLDND1		NOVA2
DCBLD2		NUP88
CD47		OAZ2
CCDC80		OPCML
NEPRO		OSBP
SPICE1		P2RY1
USF3		PEBP1
NAA50		PALM
LRRC58		PAWR
IQCB1		PBX1
CCDC14		PDE7A
HEG1		PDK4
ZNF148		PLAGL2
OSBPL11		PNN
CNBP		PPL
PLXND1		PPP2CA
RYK		SRGN
MSL2		MAPK6
STAG1		EIF2AK2
XRN1		HTRA1
PCOLCE2		PSMA5
PLSCR4		PSMB2
HLTF		PSMC1
TM4SF1		PSMD3
SIAH2		PTPN9
C3orf33		PTPN12
AC104472.3		PTPRB
SSR3		PTPRG
KPNA4		PTPRZ1
B3GALNT1		PYGB
MECOM		RAB3B
PHC3		RAB5B
NCEH1		RAP2B
TBL1XR1		ABCE1
GNB4		CCL11
ABCC5		SET
IGF2BP2		SFTPD
TRA2B		SH3GL2
ATP13A3		SHOX2
TFRC		SLC2A5
UBXN7		SLC6A6
NCBP2		SLC7A1
RUBCN		SMARCE1
CHL1		SOX2
TRNT1		SOX4
BHLHE40		SOX11
EDEM1		SRP19
SETD5		GCFC2
ARPC4		NFE2L1
VHL		TDG
IRAK2		TEC
TATDN2		TEF
SLC6A1		TGFA
ATG7		TMOD1
TSEN2		TOP1
TMEM43		TPP2
NR2C2		UBE2N
CAPN7		WIPF1
EAF1		WNT2
OXNAD1		YY1
PLCL2		ZNF264
RAB5A		CUL5
RARB		NAA10
RBMS3		FZD1
TGFBR2		PIP5K1A
GPD1L		DYRK3
CMTM8		DYRK2
CRTAP		DOC2B
FBXL2		CUL4B
PDCD6IP		NDST2
MLH1		ITGA8
CTDSPL		IKBKG
OXSR1		AGPS
ACVR2B		CGGBP1
EIF1B		DENR
ZNF621		RDH16
CTNNB1		RNASET2
SNRK		TNKS
TCAIM		VAMP4
ZNF197		STX16
TMEM42		STX11
LARS2		ABCC3
LIMD1		HRK
SACM1L		ADAM7
TMA7		CDS2
ARIH2		PABPC4
DAG1		RIOK3
HEMK1		INPP4B
RBM15B		NRP1
SLMAP		GMPS
[truncated: 5,855 more rows]

## Sheet: overlapped genes
Overlapped genes
MYH10
WNT5A
S100PBP
CERS6
STK3
GNAI1
ANKFY1
SHTN1
CLPB
RDX
MORF4L1
FRMD6
SRP72
ARPC5
ST3GAL3
SORBS2
TFAM
CXCL12
ACO1
FRS2
ZNF180
CUL4A
MDM4
ANP32E
USP47
TLE4
MAP3K9
C11orf54
TRMT112
DTL
KCTD20
FIGNL1
DCUN1D4
CTNND2
PHLPP2
JADE2
SON
NCK1
KLHL8
CFAP97
MAP2K7
PEA15
NUDT12
PEX5
C5orf24
EMSY
SRGAP2
NKAPD1
CADM1
QKI
NCBP2
ZNF24
PTPN2
HMGB1
AFF1
TXNIP
MBNL1
ITGA6
HSPA4L
PPM1L
CPSF4
PCDHA10
BRMS1L
PHYHIPL
FBXL20
MFSD14A
FBXO3
ZNF764
FBXW7
ZFP91
RBM33
UBE3A
ZNF431
MTO1
TMEM129
NOM1
TYW3
TBC1D2B
MAPK1IP1L
CENPBD1
MAP3K7
PDCD4
ZNF785
SLC16A14
PPP1R21
CCDC186
SNX33
CAMK1D
CREG2
SIAE
APBB2
MPP7
MKX
DIP2B
FAM98B
MOCS2
CSNK2A1
PPM1B
PAQR7
PIGW
PPP2R5C
ACOT7
SKA2
PLCB1
KIF1B
LYPD6
RNF38
LBR
VHL
MMS22L
STIMATE
CD47
KLHL5
PRDM16
PPHLN1
CDC25A
SLC23A2
AK4
KEAP1
ENSA
GAB1
SPRYD4
RBMS1
RAPGEF5
PEAK1
STRN
SNRK
NFYB
OSBPL8
SLC35C1
CMTM4
ARHGEF18
PPM1F
CANX
KAZN
ST3GAL5
ABCC5
CALU
TUSC3
NEK6
ZNF778
SOCS6
ZC3H4
TPK1
DNAAF5
ARHGAP1
MPPED2
CDC14A
TRAPPC2
LATS2
PPM1E
WDR43
MESD
SIK2
BICD2
PNKD
NECAP1
LSM14A
CRLF3
TMED5
IER3IP1
GOLGA7
RAB8B
GABPB1
PLXNA3
ZCCHC2
ALKBH5
PAK1IP1
TMEM248
NECAP2
SLC25A36
OGFOD1
MIS18BP1
FEM1A
ERRFI1
CCDC93
RBMXL1
ZC3HAV1
SAR1A
C1GALT1
DHX33
DDX24
JPH1
ZNF490
FAM160B1
ENPP5
GAN
DUSP6
OSBPL11
CTBP2
TMEM135
FAM118B
BBS10
ASB13
SLC35E1
SCD5
TET1
MBP
OAZ2
PEBP1
MAPK6
PTPRG
ABCE1
TOP1
WIPF1
YY1
DYRK2
CUL4B
STX16
CDS2
PABPC4
RIOK3
NRP1
DUSP3
GMFB
SLC1A1
SLC16A3
DDX5
ELAVL2
FOXA1
DDX3Y
THAP12
SCAF11
CCPG1
HS6ST1
PIP4K2A
ABCD4
SIM2
OXSR1
ABL2
DDOST
EGFR
GATA6
PIGK
RANBP9
MPZL2
CDK2AP2
MAN1A1
CD200
PNMA1
DLC1
ATP8A1
PITPNA
SYNCRIP
SLC16A2
CTCF
SRCAP
SUGT1
YWHAE
RAB31
TMF1
SEC63
BRCA1
BRD3
FBXW2
RABGAP1
MGAT4A
LETM1
PRDM4
RANBP6
STAT5B
YWHAG
SEC61A1
AK2
CLIC4
SMUG1
TMOD3
ORMDL3
FAM168B
C16orf87
GPR137C
PFKM
TPM1
ZNF678
CPS1
TFAP2A
ATXN7
SLC11A2
DR1
NF1
PDHA1
PGK1
PTEN
THBD
TTR
KRT10
ADRB1
HMGXB4
TCAIM
ALDH3B2
MZT1
MIER1
TMEM170B
PUDP
PRICKLE1
CHM
C22orf39
GSR
ZNF345
ESRRG
AP4E1
SOCS2
ICE2
ZNF33A
NLGN4X
MARK1
ANGEL2
IBTK
PRKACB
FBXO44
SIRT1
SARNP
AMPD2
PRDM10
GNB4
DUSP14
CCDC47
SIAH1
RUNX1
YPEL5
PAIP2
ACBD4
TRAPPC8
SMC5
ZNF12
NAA35
CCDC68
DUSP11
NOL4
FUS
GPM6B
PRKAB1
PTPN21
SLC35A5
SLC29A3
LENG8
GIGYF1
FOXC1
NREP
SGK1
FKBP5
COPS3
ZNF638
GLS
KAT6B
JRKL
ARMC8
MCM3
CSNK1G3
RAP2C
ELF2
YTHDF3
NUP153
MRPL45
DYNC1I1
DIXDC1
CORIN
FBXL4
DCTN3
MATR3
STAG2
OLFM1
EXOSC2
POLR1B
GON4L
MX1
JMJD1C
CCSER2
ASCC3
PITPNB
ASTN1
SCAF8
TBC1D4
GRTP1
LYSMD3
CDC25B
ATE1
DOCK10
CTNNA1
DMXL1
RAB5A
CACHD1
MIER3
ADGRL2
SEMA6A
KIF3A
TCEAL4
BAHD1
KDM4C
ITFG1
NAP1L1
KLHL28
SS18
CHD9
METTL4
ZNF618
CCNL2
PCDHA1
PCDHA4
PCDHA6
PCDHA8
PCDHA12
PCDHAC2
B3GNT5
ARID5B
NLRC5
HSDL2
MSANTD4
INF2
PPP1R15B
NUDCD1
TRIM4
RHPN2
MVB12B
GOSR2
CCNT2
UPF2
IFFO1
MARS2
PAM
MAPK1
TSTD2
BIN1
IL20RB
DENND5B
C18orf25
SLC15A4
HS6ST2
FOXP2
OSBPL9
FAM210A
TTC30B
PIKFYVE
HIPK1
ANKS1B
ZNF549
CRYBG3
UBR3
CAMK2G
SMG7
EXOC8
PATJ
NCAM1
PAX3
HPS5
NCOA3
OGT
SPRED2
ERG
IRF2BP2
ARRDC4
DST
SNRPB2
CLIP1
ADGRG6
SULF2
TBC1D9B
HOMER2
DSTYK
BLOC1S5
USP33
ACSL3
PCDH9
NCKAP5
RTN4
ZC3H14
WNK1
PRRC2C
TSPAN4
ZNF280D
DOCK11
MAP4K4
RFTN1
NR3C1
TAF5L
SIPA1L2
AHCTF1
CTNNB1
LMO3
SYNE3
ASXL1
ITGB8
TNS3
HIC2
INTU
PTP4A1
ZNF641
PHLDB1
KMT2A
CEP120
TDRKH
EXO5
LPP
HIVEP2
DOCK4
FANCM
RFX7
PPP6R3
KIAA0586
PLCB4
UBXN4
ZNF516
LPIN2
PHF14
TM9SF4
ZEB2
RHOBTB3
RAB11FIP2
ADNP2
LMTK2
FOXJ3
DIP2C
WDFY3
ANKLE2
DPY19L1
EPC2
NUB1
RNFT1
AKAP11
REV1
STK26
KDM3B
ZRANB1
OSBPL10
SYBU
C2orf42
SOBP
NEIL3
WDR33
KDM3A
ASH1L
RBM47
RNF20
FMN2
TM9SF3
AVEN
PLEKHH1
KIDINS220
SH3RF1
ALS2
UTP14C
TSPYL4
NR0B2
ZNF711
ELOVL4
MRPL44
RSRC2
FRY
FKRP
PYROXD1
ATAD5
KDR
PPP1R12A
PAFAH1B2
PAK1
CDK17
RFX1
RYK
SCN9A
TFRC
GPR137B
VLDLR
ZNF134
BHLHE40
SLC25A12
ADAM9
SUCLA2
IQGAP1
FUBP3
BTAF1
GYG1
DUSP1
PKP2
XPC
UBE4A
ATP6V1G1
HNRNPF
MED13
CBL
ELK3
ZMPSTE24
PURA
NET1
NAB1
VPS26C
IRF6
PCBP1
PDGFRA
ATG7
B3GNT2
KIF1C
ZMYND11
USP19
TCERG1
YWHAQ
PRKDC
SNRPD1
SLC19A2
RER1
UTRN
ATF6
ESPL1
KIN
RAD54B
RAPGEF2
RBMS3
RAB30
SH3BP4
MET
GDAP1
MTUS1
MSL1
FOXN2
GATM
APLP2
ATP2A2
CDK2
COL15A1
ENPEP
FMR1
GBE1
JAG1
IGFBP1
DCK
PTGS2
NHLRC3
QSER1
DNA2
TENM3
ZBTB34
NCBP3
PAN2
EPN1
TGFB2
ZDHHC7
ZNF260
LAMTOR3
SPAG9
